# Supplementary material for: The ecology, evolution, and physiology of Cardinium: a widespread heritable endosymbiont of invertebrates
Source: FEMS Microbiol Rev. 2025 Jul 24;49:fuaf031. doi: 10.1093/femsre/fuaf031 (PMC12342168; doi:10.1093/femsre/fuaf031)
Supplement: fuaf031_Supplemental_Files [file fuaf031_supplemental_files.zip]

Archive with 3 entries (3 files):
- SupplementaryFigureS1_Conserved_Cardinium_gene_cluster_counts.jpg
- SupplementaryTableS1_CardiniumOccurence_final.xlsx
- SupplementaryTableS2_Cardinium_genomes_ANIb_final.xlsx
