# Supplementary material for: The ecology, evolution, and physiology of Cardinium: a widespread heritable endosymbiont of invertebrates
Source: FEMS Microbiol Rev. 2025 Jul 24;49:fuaf031. doi: 10.1093/femsre/fuaf031 (PMC12342168; doi:10.1093/femsre/fuaf031)
Supplement: fuaf031_Supplemental_Files [file fuaf031_supplemental_files.zip › SupplementaryTableS1_CardiniumOccurence_final.xlsx]

## Sheet: SupplementaryTableS1
Reference	Host	Host Class	Origin/Source	Evidence of Symbiont Detection	Prevalence of infection in reported samples (n.r. = not report or not relevant for study cited)	Mention of Reproductive Manipulation?	Evidence for Reproductive Manipulation?	Mention of beneficial role?	Evidence for benefit?
Alemán-Santos et al. Int J Trop Insect Sci 2024, 44: 3057-3065 https://doi.org/10.1007/s42690-024-01397-0	Lutzomyia trinidadensis	Insecta	Colombia	16S rRNA screening	2/79 specimens	Yes	No	No	No
Alemán-Santos et al. Int J Trop Insect Sci 2024, 44: 3057-3065 https://doi.org/10.1007/s42690-024-01397-0	Lutzomyia evansi	Insecta	Colombia	16S rRNA screening	6/284 specimens	Yes	No	No	No
Alemán-Santos et al. Int J Trop Insect Sci 2024, 44: 3057-3065 https://doi.org/10.1007/s42690-024-01397-0	Lutzomyia c. cayennensis	Insecta	Colombia	16S rRNA screening	14/75 specimens	Yes	No	No	No
Alemán-Santos et al. Int J Trop Insect Sci 2024, 44: 3057-3065 https://doi.org/10.1007/s42690-024-01397-0	Lutzomyia micropyiga	Insecta	Colombia	16S rRNA screening	7/63 specimens	Yes	No	No	No
Alemán-Santos et al. Int J Trop Insect Sci 2024, 44: 3057-3065 https://doi.org/10.1007/s42690-024-01397-0	Lutzomyia panamensis	Insecta	Colombia	16S rRNA screening	1/17 specimens	Yes	No	No	No
Alemán-Santos et al. Int J Trop Insect Sci 2024, 44: 3057-3065 https://doi.org/10.1007/s42690-024-01397-0	Lutzomyia shannoni	Insecta	Colombia	16S rRNA screening	1/5 specimens	Yes	No	No	No
Alemán-Santos et al. Int J Trop Insect Sci 2024, 44: 3057-3065 https://doi.org/10.1007/s42690-024-01397-0	Lutzomyia venezuelensis	Insecta	Colombia	16S rRNA screening	1/1 specimen	Yes	No	No	No
Alemán-Santos et al. Int J Trop Insect Sci 2024, 44: 3057-3065 https://doi.org/10.1007/s42690-024-01397-0	Lutzomyia sp.	Insecta	Colombia	16S rRNA screening	1/1 specimen	Yes	No	No	No
Asimakis et al. BMC Microbiology 2019, 19(Suppl 1):290 https://doi.org/10.1186/s12866-019-1653-x	Bactrocera dorsalis	Insecta	Bangladesh, India	16S rRNA screening	11/189	Yes	No	No	No
Asimakis et al. BMC Microbiology 2019, 19(Suppl 1):290 https://doi.org/10.1186/s12866-019-1653-x	Zeugodacus tau	Insecta	Bangladesh	16S rRNA screening	1/109	Yes	No	No	No
Belleboni et al. Biologia 2024, 79:2245-2252 https://doi.org/10.1007/s11756-024-01708-3	Ornithonyssus bursa	Arachnida	Brazil	16S rRNA amplicon sequencing	3/3 individuals	No	No	No	No
Benson et al. Applied and Envrionmantal Microbiology 2004, 70(1):616-620 https://doi.org/10.1128/AEM.70.1.616-620.2004	Ixodes scapularis	Arachnida	USA: MA	16S rRNA screening	482/484	Yes	No	No	No
Bigliardi et al. Tissue and Cell 2006, 38(4):257-261 https://doi.org/10.1016/j.tice.2006.06.001	Scaphoideus titanus	Insecta	Italy	Microscopy morphological analysis	n.r.	No	No	Yes	No
Brown et al. Frontiers in Microbiology 2018, 9:2482 https://doi.org/10.3389/fmicb.2018.02482	Pratylenchus penetrans	Adenophorea (Nematode)	USA: Washington, DC, OR	PCR, FISH, cPpe genome	123/128	Yes	No	No	No
Çelen et al. Journal of Crustacean Biology 2019, 39(5):547-551 https://doi.org/10.1093/jcbiol/ruz018	Candona neglecta	Ostracoda	Turkey	16S rRNA screening	n.r. (1 pool of 10 specimens)	Yes	No	Yes	No
Çelen et al. Journal of Crustacean Biology 2019, 39(5):547-551 https://doi.org/10.1093/jcbiol/ruz018	Candona weltneri	Ostracoda	Turkey	16S rRNA screening	n.r. (1 pool of 6 specimens)	Yes	No	Yes	No
Çelen et al. Journal of Crustacean Biology 2019, 39(5):547-551 https://doi.org/10.1093/jcbiol/ruz018	Cypridopsis vidua	Ostracoda	Turkey	16S rRNA screening, confirmed with sequencing	n.r. (1 pool of 10 specimens)	Yes	No	Yes	No
Çelen et al. Journal of Crustacean Biology 2019, 39(5):547-551 https://doi.org/10.1093/jcbiol/ruz018	Cyris pubera	Ostracoda	Turkey	16S rRNA screening	6/6 (pools of 1-3 specimens)	Yes	No	Yes	No
Çelen et al. Journal of Crustacean Biology 2019, 39(5):547-551 https://doi.org/10.1093/jcbiol/ruz018	Herpetocypris brevicaudata	Ostracoda	Turkey	16S rRNA screening, confirmed with sequencing	n.r. (1 pool of 5 specimens)	Yes	No	Yes	No
Çelen et al. Journal of Crustacean Biology 2019, 39(5):547-551 https://doi.org/10.1093/jcbiol/ruz018	Herpetocypris reptans	Ostracoda	Turkey	16S rRNA screening	4/4 (pools of 1-5 specimens)	Yes	No	Yes	No
Çelen et al. Journal of Crustacean Biology 2019, 39(5):547-551 https://doi.org/10.1093/jcbiol/ruz018	Heterocypris barbara	Ostracoda	Turkey	16S rRNA screening, confirmed with sequencing	n.r. (1 pool of 5 specimens)	Yes	No	Yes	No
Çelen et al. Journal of Crustacean Biology 2019, 39(5):547-551 https://doi.org/10.1093/jcbiol/ruz018	Heterocypris incongruens	Ostracoda	Turkey	16S rRNA screening, confirmed with sequencing	9/9 (pools of 3-5 specimens)	Yes	No	Yes	No
Çelen et al. Journal of Crustacean Biology 2019, 39(5):547-551 https://doi.org/10.1093/jcbiol/ruz018	Heterocypris rotundata	Ostracoda	Turkey	16S rRNA screening	n.r. (1 pool of 5 specimens)	Yes	No	Yes	No
Çelen et al. Journal of Crustacean Biology 2019, 39(5):547-551 https://doi.org/10.1093/jcbiol/ruz018	Heterocypris salina	Ostracoda	Turkey	16S rRNA screening, confirmed with sequencing	10/10 (pools of 3-10 specimens)	Yes	No	Yes	No
Çelen et al. Journal of Crustacean Biology 2019, 39(5):547-551 https://doi.org/10.1093/jcbiol/ruz018	Ilyocypris bradyi	Ostracoda	Turkey	16S rRNA screening, confirmed with sequencing	6/6 (pools of 5 specimens)	Yes	No	Yes	No
Çelen et al. Journal of Crustacean Biology 2019, 39(5):547-551 https://doi.org/10.1093/jcbiol/ruz018	Ilyocypris gibba	Ostracoda	Turkey	16S rRNA screening	n.r. (1 pool of 5 specimens)	Yes	No	Yes	No
Çelen et al. Journal of Crustacean Biology 2019, 39(5):547-551 https://doi.org/10.1093/jcbiol/ruz018	Ilyocypris inermis	Ostracoda	Turkey	16S rRNA screening	2/4 (pools of 3-5 specimens)	Yes	No	Yes	No
Çelen et al. Journal of Crustacean Biology 2019, 39(5):547-551 https://doi.org/10.1093/jcbiol/ruz018	Potamocypris arcuata	Ostracoda	Turkey	16S rRNA screening	n.r. (1 pool of 3 specimens)	Yes	No	Yes	No
Çelen et al. Journal of Crustacean Biology 2019, 39(5):547-551 https://doi.org/10.1093/jcbiol/ruz018	Potamocypris fallax	Ostracoda	Turkey	16S rRNA screening, confirmed with sequencing	n.r. (1 pool of 8 specimens)	Yes	No	Yes	No
Çelen et al. Journal of Crustacean Biology 2019, 39(5):547-551 https://doi.org/10.1093/jcbiol/ruz018	Potamocypris variegata	Ostracoda	Turkey	16S rRNA screening	n.r. (1 pool of 5 specimens)	Yes	No	Yes	No
Çelen et al. Journal of Crustacean Biology 2019, 39(5):547-551 https://doi.org/10.1093/jcbiol/ruz018	Potamocypris villosa	Ostracoda	Turkey	16S rRNA screening	n.r. (1 pool of 7 specimens)	Yes	No	Yes	No
Çelen et al. Journal of Crustacean Biology 2019, 39(5):547-551 https://doi.org/10.1093/jcbiol/ruz018	Prionocypris zenkeri	Ostracoda	Turkey	16S rRNA screening	n.r. (1 pool of 5 specimens)	Yes	No	Yes	No
Çelen et al. Journal of Crustacean Biology 2019, 39(5):547-551 https://doi.org/10.1093/jcbiol/ruz018	Psychrodromus olivaceus	Ostracoda	Turkey	16S rRNA screening, confirmed with sequencing	3/4 (pools of 5-10 specimens)	Yes	No	Yes	No
Çelen et al. Journal of Crustacean Biology 2019, 39(5):547-551 https://doi.org/10.1093/jcbiol/ruz018	Stenocypria fischeri	Ostracoda	Turkey	16S rRNA screening, confirmed with sequencing	5/5 (pools of 3-5 specimens)	Yes	No	Yes	No
Çelen et al. Journal of Crustacean Biology 2019, 39(5):547-551 https://doi.org/10.1093/jcbiol/ruz018	Stenocypris major	Ostracoda	Turkey	16S rRNA screening	n.r. (1 pool of 3 specimens)	Yes	No	Yes	No
Chang & Musgrave Journal of Cell Science 1972, 11(1):275-293 https://doi.org/10.1242/jcs.11.1.275	Helochara communis	Insecta	Canada	Microscopy morphological analysis	n.r.	No	No	No	No
Chang et al. Journal of Invertebrate Pathology 2010, 105(3):220-227 https://doi.org/10.1016/j.jip.2010.05.017	Araneidae sp.	Arachnida	Panama	16S rRNA screening	5/16 (species for this study)	Yes	No	Yes	No
Chang et al. Journal of Invertebrate Pathology 2010, 105(3):220-227 https://doi.org/10.1016/j.jip.2010.05.017	Leiobunum sp2.	Arachnida	USA: NY	16S rRNA screening	5/16 (species for this study)	Yes	No	Yes	No
Chang et al. Journal of Invertebrate Pathology 2010, 105(3):220-227 https://doi.org/10.1016/j.jip.2010.05.017	Leiobunum vittatum	Arachnida	USA: NY	16S rRNA screening	5/16 (species for this study)	Yes	No	Yes	No
Chang et al. Journal of Invertebrate Pathology 2010, 105(3):220-227 https://doi.org/10.1016/j.jip.2010.05.017	Phalangium opilio	Arachnida	USA: NY	16S rRNA screening	5/16 (species for this study)	Yes	No	Yes	No
Chang et al. Journal of Invertebrate Pathology 2010, 105(3):220-227 https://doi.org/10.1016/j.jip.2010.05.017	Rilaena sp5.	Arachnida	Mexico	16S rRNA screening	5/16 (species for this study)	Yes	No	Yes	No
Chang et al. Journal of Invertebrate Pathology 2010, 105(3):220-227 https://doi.org/10.1016/j.jip.2010.05.017	Rilaena triangularis	Arachnida	USA: NY	16S rRNA screening	5/16 (species for this study)	Yes	No	Yes	No
Chang et al. Journal of Invertebrate Pathology 2010, 105(3):220-227 https://doi.org/10.1016/j.jip.2010.05.017	Tetragmathidae sp.	Arachnida	USA: HI	16S rRNA screening	5/16 (species for this study)	Yes	No	Yes	No
Chang et al. Journal of Invertebrate Pathology 2010, 105(3):220-227 https://doi.org/10.1016/j.jip.2010.05.017	Theridiidae sp.	Arachnida	Ghana	16S rRNA screening	5/16 (species for this study)	Yes	No	Yes	No
Chen et al. International Journal of Acarology 2009, 35(5):397-403 https://doi.org/10.1080/01647950903292756	Tetranychus cinnabarinus	Arachnida	China	Multiplex PCR	28/57	Yes	No	No	No
Chen et al. International Journal of Acarology 2009, 35(5):397-403 https://doi.org/10.1080/01647950903292756	Tetranychus viennensis	Arachnida	China	Multiplex PCR	19/19	Yes	No	No	No
Chigira & Miura Experimental & Applied Acarology 2005, 37:107-116 https://doi.org/10.1007/s10493-005-0592-4	Brevipalpus californicus	Arachnida	laboratory culture	16S, antibiotic treatments	n.r.	Yes	Yes (PI/feminization)	No	No
Dallai et al. Tissue and Cell 2011, 43(3):151-156 https://doi.org/10.1016/j.tice.2011.01.004	Acerella muscorum	Insecta	Italy	Microscopy morphological analysis	n.r.	Yes	No	No	No
De Luna et al. Experimental and Applied Acarology 2009, 48(1):105-113 https://doi.org/10.1007/s10493-008-9230-2	Dermanyssus gallinae	Arachnida	UK, France	16S rRNA screening	8/17 farms	Yes	No	Yes	No
Duron et al. Molecular Ecology 2008, 17(6):1427-1437 https://doi.org/10.1111/j.1365-294X.2008.03689.x	Cyclosa conica	Arachnida	Germany	16S rRNA screening	8/20 specimens	Yes	No	No	No
Duron et al. Molecular Ecology 2008, 17(6):1427-1437 https://doi.org/10.1111/j.1365-294X.2008.03689.x	Evarcha falcata	Arachnida	Belgium	16S rRNA screening	9/20 specimens	Yes	No	No	No
Duron et al. Molecular Ecology 2008, 17(6):1427-1437 https://doi.org/10.1111/j.1365-294X.2008.03689.x	Holocnemus pluchei	Arachnida	France	16S rRNA screening	8/20 specimens	Yes	No	No	No
Duron et al. Molecular Ecology 2008, 17(6):1427-1437 https://doi.org/10.1111/j.1365-294X.2008.03689.x	Linyphia triangularis	Arachnida	Germany; UK	16S rRNA screening	11/26 specimens	Yes	No	No	No
Duron et al. Molecular Ecology 2008, 17(6):1427-1437 https://doi.org/10.1111/j.1365-294X.2008.03689.x	Pachygnatha degeeri	Arachnida	Switzerland	16S rRNA screening	9/20 specimens	Yes	No	No	No
Duron et al. Molecular Ecology 2008, 17(6):1427-1437 https://doi.org/10.1111/j.1365-294X.2008.03689.x	Alopecosa pulverulenta	Arachnida	Switzerland	16S rRNA screening	15/20	Yes	No	No	No
Duron et al. Molecular Ecology 2017, 26(11):2905-2921 https://doi.org/10.1111/mec.14094	Ixodes scapularis	Arachnida	Canada	16S rRNA screening	6/861 (total specimens in study)	Yes	No	No	No
Duron et al. Molecular Ecology 2017, 26(11):2905-2921 https://doi.org/10.1111/mec.14094	Ornithodoros peruvianus	Arachnida	Chile	16S rRNA screening	6/861 (total specimens in study)	Yes	No	No	No
Duron et al. Molecular Ecology 2017, 26(11):2905-2921 https://doi.org/10.1111/mec.14094	Ornithodoros spheniscus	Arachnida	Chile	16S rRNA screening	6/861 (total specimens in study)	Yes	No	No	No
Duron et al. Molecular Ecology 2017, 26(11):2905-2921 https://doi.org/10.1111/mec.14094	Ornithodoros talaje	Arachnida	South America	16S rRNA screening	6/861 (total specimens in study)	Yes	No	No	No
Duron et al. Molecular Ecology 2017, 26(11):2905-2921 https://doi.org/10.1111/mec.14094	Rhipicephalus decoloratus	Arachnida	South Africa	16S rRNA screening	6/861 (total specimens in study)	Yes	No	No	No
Edlund et al. PLOS ONE 2012, 7(3):e33107 https://doi.org/10.1371/journal.pone.0033107	Nitocra spinipes	Copepoda (subphylum: crustacea)	laboratory culture (collection - Baltic Sea)	16S rRNA screening	n.r.	Yes	No	Yes	No
Enciso et al. Insects 2024, 15(11):830 https://doi.org/10.3390/insects15110830	Scaphoideus titanus	Insecta	France; Italy; Czech Republic; Serbia	16S rRNA amplicon sequencing	40/40 individuals	Yes	No	Yes	No
Endo Journal of Ultrastructure Research 1979, 67(1):1-14 https://doi.org/10.1016/S0022-5320(79)80012-X	Heterodera glycines	Secernentea (phylum: Nematoda, family: Heteroderidae)	n.r.	Microscopy morphological analysis	n.r.	No	No	No	No
Enigl & Schausberger Experimental and Applied Acarology 2007, 42(2):75-85 https://doi.org/10.1007/s10493-007-9080-3	Bryobia rubrioculus	Arachnida	Austria	16S rRNA screening	2/20 (populations for this study)	Yes	No	Yes	No
Enigl & Schausberger Experimental and Applied Acarology 2007, 42(2):75-85 https://doi.org/10.1007/s10493-007-9080-3	Eotetranychus uncatus	Arachnida	Austria	16S rRNA screening	2/20 (populations for this study)	Yes	No	Yes	No
Enigl & Schausberger Experimental and Applied Acarology 2007, 42(2):75-85 https://doi.org/10.1007/s10493-007-9080-3	Euseius finlandicus (B)	Arachnida	Austria	16S rRNA screening	2/20 (populations for this study)	Yes	No	Yes	No
Enigl & Schausberger Experimental and Applied Acarology 2007, 42(2):75-85 https://doi.org/10.1007/s10493-007-9080-3	Euseius finlandicus(C)	Arachnida	Austria	16S rRNA screening	2/20 (populations for this study)	Yes	No	Yes	No
Erban et al. Experimental and Applied Acarology 2020, 80(3):363-380 https://doi.org/10.1007/s10493-020-00475-5	Dermatophagoides farinae	Arachnida	laboratory culture	qPCR; amplicon screening	n.r.	Yes	No	Yes	No
Fang et al. PLOS ONE 2014, 9(6):e100423 https://doi.org/10.1371/journal.pone.0100423	Bemisia tabaci, Q1	Insecta	laboratory culture	Diagnostic PCR and crossing experiments	n.r.	Yes	No	Yes	No
Fei et al. Scientia Silvae Sinicae 2017, 53(8): 141-148 https://doi.org/0.11707/j.1001-7488.20170816	Oligonychus ununguis	Arachnida	China	Diagnostic PCR and sequencing	8.3% (location 1) 66.7% (location 2)	yes	no	no	no
Gebiola et al. Biological Journal Linnean Society 2016, 117(2):217-230 https://doi.org/10.1111/bij.12648	Encarsia partenopea	Insecta	Italy; Israel; Turkmenistan	16S rRNA screening & cross experiments	12/23 specimens	Yes	Yes (CI)	No	No
Gebiola et al. Biological Journal Linnean Society 2016, 117(2):217-230 https://doi.org/10.1111/bij.12648	Encarsia inaron	Insecta	Italy; USA: AZ; Israel; Iran	16S rRNA screening & cross experiments	15/25	Yes	Yes (CI)	No	No
Gebiola et al. Evolution 2016, 70(11):2447-2458 https://doi.org/10.1111/evo.13037	Encarsia suzannae	Insecta	laboratory culture (est - USA: TX)	crossing experiments	n.r.	Yes	Yes (CI)	No	No
Giorgini et al. Heredity 2009, 102(4):365-371 https://doi.org/10.1038/hdy.2008.135	Encarsia hispida	Insecta	Italy, USA: CA	16S rRNA screening	n.r.	Yes	Yes (PI)	No	No
Gotoh et al. Heredity 2007, 98:13-20 https://doi.org/10.1038/sj.hdy.6800881	Amphitetranychus quercivorus	Arachnida	Japan	16S rRNA screening	n.r.	Yes	No	No	No
Gotoh et al. Heredity 2007, 98:13-20 https://doi.org/10.1038/sj.hdy.6800881	Eotetranychus suginamensis	Arachnida	Taiwan	16S rRNA screening	n.r.	Yes	Yes (CI)	No	No
Gotoh et al. Heredity 2007, 98:13-20 https://doi.org/10.1038/sj.hdy.6800881	Oligonychus ilicis	Arachnida	Japan	16S rRNA screening	n.r.	Yes	No	No	No
Gotoh et al. Heredity 2007, 98:13-20 https://doi.org/10.1038/sj.hdy.6800881	Tetranychus pueraricola	Arachnida	Japan	16S rRNA screening	n.r.	Yes	No	No	No
Gotoh et al. Heredity 2007, 98:13-20 https://doi.org/10.1038/sj.hdy.6800881	Tetranychus urticae	Arachnida	Japan	16S rRNA screening	n.r.	Yes	No	No	No
Groot & Breewer Experimental and Applied Acarology 2006, 39(3):257-271 https://doi.org/10.1007/s10493-006-9019-0	Brevipalpus californicus	Arachnida	Brazil	16S rRNA/gyr screening and Antibiotic Treatment Assays	n.r.	Yes	Yes (Feminization)	No	No
Groot & Breewer Experimental and Applied Acarology 2006, 39(3):257-271 https://doi.org/10.1007/s10493-006-9019-0	Brevipalpus obovatus	Arachnida	The Netherlands, Brazil	16S rRNA/gyr screening and Antibiotic Treatment Assays	n.r.	Yes	Yes (Feminization)	No	No
Groot & Breewer Experimental and Applied Acarology 2006, 39(3):257-271 https://doi.org/10.1007/s10493-006-9019-0	Brevipalpus phoenicis	Arachnida	The Netherlands, Brazil	16S rRNA/gyr screening and Antibiotic Treatment Assays	n.r.	Yes	Yes (PI/Feminization)	No	No
Gruwell et al. Annals of the Entomological Society of America 2009, 102(6):1050-1061 https://doi.org/10.1603/008.102.0613	Aonidomytilus sp.	Insecta	Argentina	16S rRNA screening	1/2 individuals	Yes	Maybe (absence of males)	No	No
Gruwell et al. Annals of the Entomological Society of America 2009, 102(6):1050-1061 https://doi.org/10.1603/008.102.0613	Aspidiotus nerii	Insecta	USA: CA; Italy; Israel; New Zealand; Turkey	16S rRNA screening	33/102 individuals	Yes	Maybe (absence of males)	No	No
Gruwell et al. Annals of the Entomological Society of America 2009, 102(6):1050-1061 https://doi.org/10.1603/008.102.0613	Chionaspis heterophyllae	Insecta	USA: MA	16S rRNA screening	2/12 individuals	Yes	Maybe (absence of males)	No	No
Gruwell et al. Annals of the Entomological Society of America 2009, 102(6):1050-1061 https://doi.org/10.1603/008.102.0613	Dynaspidiotus degeneratus	Insecta	USA: CA	16S rRNA screening	1/1 individuals	Yes	Maybe (absence of males)	No	No
Gruwell et al. Annals of the Entomological Society of America 2009, 102(6):1050-1061 https://doi.org/10.1603/008.102.0613	Hemiberlesia palmae	Insecta	Colombia	16S rRNA screening	1/1 individuals	Yes	No	No	No
Gruwell et al. Annals of the Entomological Society of America 2009, 102(6):1050-1061 https://doi.org/10.1603/008.102.0613	Howardia biclavis	Insecta	Colombia	16S rRNA screening	2/2 individuals	Yes	Maybe (absence of males)	No	No
Gruwell et al. Annals of the Entomological Society of America 2009, 102(6):1050-1061 https://doi.org/10.1603/008.102.0613	Lepidosaphes pinnaeformis	Insecta	Japan	16S rRNA screening	2/2 individuals	Yes	Maybe (absence of males)	No	No
Gruwell et al. Annals of the Entomological Society of America 2009, 102(6):1050-1061 https://doi.org/10.1603/008.102.0613	Leucaspis pusilla	Insecta	Turkey	16S rRNA screening	1/17 individuals	Yes	Maybe (absence of males)	No	No
Gruwell et al. Annals of the Entomological Society of America 2009, 102(6):1050-1061 https://doi.org/10.1603/008.102.0613	Melanaspis sp.	Insecta	Argentina	16S rRNA screening	4/4 inidividuals	Yes	Maybe (absence of males)	No	No
Gruwell et al. Annals of the Entomological Society of America 2009, 102(6):1050-1061 https://doi.org/10.1603/008.102.0613	Oceanaspidiotus spinosus	Insecta	Japan	16S rRNA screening	1/3 individuals	Yes	Maybe (absence of males)	No	No
Gruwell et al. Annals of the Entomological Society of America 2009, 102(6):1050-1061 https://doi.org/10.1603/008.102.0613	Palinaspis quohogiformis	Insecta	USA: FL	16S rRNA screening	5/6 individuals	Yes	Maybe (absence of males)	No	No
Gruwell et al. Annals of the Entomological Society of America 2009, 102(6):1050-1061 https://doi.org/10.1603/008.102.0613	Pallulaspis ephedrae	Insecta	Japan	16S rRNA screening	1/6 individuals	Yes	Maybe (absence of males)	No	No
Gruwell et al. Annals of the Entomological Society of America 2009, 102(6):1050-1061 https://doi.org/10.1603/008.102.0613	Poliaspis media	Insecta	New Zealand	16S rRNA screening	1/1 individuals	Yes	Maybe (absence of males)	No	No
Gruwell et al. Annals of the Entomological Society of America 2009, 102(6):1050-1061 https://doi.org/10.1603/008.102.0613	Prodigiaspis sp.	Insecta	Argentina	16S rRNA screening	2/2 individuals	Yes	Maybe (absence of males)	No	No
Gruwell et al. Annals of the Entomological Society of America 2009, 102(6):1050-1061 https://doi.org/10.1603/008.102.0613	Protargionia larreae	Insecta	Argentina	16S rRNA screening	1/2 individuals	Yes	Maybe (absence of males)	No	No
Gruwell et al. Annals of the Entomological Society of America 2009, 102(6):1050-1061 https://doi.org/10.1603/008.102.0613	Pseudoparlatoria sp.	Insecta	Argentina	16S rRNA screening	3/3 individuals	Yes	Maybe (absence of males)	No	No
Gruwell et al. Annals of the Entomological Society of America 2009, 102(6):1050-1061 https://doi.org/10.1603/008.102.0613	Unaspis euonymi	Insecta	Hungary	16S rRNA screening	2/5 individuals	Yes	Maybe (absence of males)	No	No
Gruwell et al. Annals of the Entomological Society of America 2009, 102(6):1050-1061 https://doi.org/10.1603/008.102.0613	Aulacaspis spinosa	Insecta	Japan	16S rRNA screening	1/2 individuals	Yes	Maybe (absence of males)	No	No
Gruwell et al. Annals of the Entomological Society of America 2009, 102(6):1050-1061 https://doi.org/10.1603/008.102.0613	Lepidosaphes newsteadi	Insecta	Turkey	16S rRNA screening	1/2 individuals	Yes	Maybe (absence of males)	No	No
Gruwell et al. Annals of the Entomological Society of America 2009, 102(6):1050-1061 https://doi.org/10.1603/008.102.0613	Situlaspis yuccae	Insecta	USA: UT	16S rRNA screening	1/1 individuals	Yes	Maybe (absence of males)	No	No
Gruwell et al. Annals of the Entomological Society of America 2009, 102(6):1050-1061 https://doi.org/10.1603/008.102.0613	Hemiberlesia lataniae	Insecta	USA: AL	16S rRNA screening	1/13 individuals	Yes	Maybe (absence of males)	No	No
Guo et al. Journal of Helminthology 2022, 96:e48 https://doi.org/10.1017/S0022149X22000384	Rotylenchus zhongshanensis sp. nov.	Secernentea (phylum: Nematoda)	China	16S rRNA phylogenetic analysis	n.r.	No	No	No	No
Halter et al. Microbial Genomics 2023, 9(2):000943 https://doi.org/10.1099/mgen.0.000943	Oedothorax gibbosus	Arachnida	Belgium	cOegib-Wal Genome	0.94	Yes	No	Yes	No
Hoy & Jeyaprakash Biological Control 2005, 32(3):427-441 https://doi.org/10.1016/j.biocontrol.2004.12.012	Metaseiulus occidentalis	Arachnida	USA: CA, OR, WA	16S rRNA screening	n.r.	Yes	No	No	No
Hubert et al. Exp Appl Acarol 2016, 70(3):309-327 https://doi.org/10.1007/s10493-016-0080-z	Acarus siro	Arachnida	Czechia	16S rRNA analysis and FISH	1/3 (populations)	No	No	No	No
Hubert et al. FEMS Microbiology Ecology 2021, 97(10):fiab123 https://doi.org/10.1093/femsec/fiab123	Tyrophagus putrescentiae	Arachnida	Laboratory culture (Czechia); meat-producing factory, USA: MO	16S rRNA absolute quantification & amplicon sequencing	n.r., not describing natural infection	Yes	No	No	No
Hubert et al. Microb Ecol 2017, 74: 947–960. https://doi.org/10.1007/s00248-017-0993-z	Dermanyssus gallinae	Arachnida	Czechia	16S rRNA amplicon sequencing and qPCR	n.r.	No	No	No	No
Hunter et al. Proceedings of the Royal Society B: Biological Sciences 2003, 270(1529):2185-2190 https://doi.org/10.1098/rspb.2003.2475	Encarisa pergandiella	Insecta	USA: TX	PCR and cross experiments	n.r.	Yes	Yes (CI)	No	No
Jahan et al. Bangladesh Journal of Agricultural Research 2015, 40(1):121-135 https://doi.org/10.3329/bjar.v40i1.23765	Aleurodicus dispersus	Insecta	Philippines; Myanmar	16S rRNA screening	n.r.	Yes	No	Yes	No
Jahan et al. Bangladesh Journal of Agricultural Research 2015, 40(1):121-135 https://doi.org/10.3329/bjar.v40i1.23765	Bemisia tabaci	Insecta	Myanmar; Nepal	16S rRNA screening	n.r.	Yes	No	Yes	No
Jahan et al. Bangladesh Journal of Agricultural Research 2015, 40(1):121-135 https://doi.org/10.3329/bjar.v40i1.23765	Bemisia tabaci BW1	Insecta	Bangladesh	16S rRNA screening	n.r.	Yes	No	Yes	No
Jahan et al. Bangladesh Journal of Agricultural Research 2015, 40(1):121-135 https://doi.org/10.3329/bjar.v40i1.23765	Bemisia tabaci BW2	Insecta	Bangladesh	16S rRNA screening	n.r.	Yes	No	Yes	No
Jahan et al. Bangladesh Journal of Agricultural Research 2015, 40(1):121-135 https://doi.org/10.3329/bjar.v40i1.23765	Bemisia tabaci Q1	Insecta	Korea	16S rRNA screening	n.r.	Yes	No	Yes	No
Jahan et al. Bangladesh Journal of Agricultural Research 2015, 40(1):121-135 https://doi.org/10.3329/bjar.v40i1.23765	Trialeurodes vaporariorum	Insecta	Korea; Nepal	16S rRNA screening	n.r.	Yes	No	Yes	No
Kitajima et al. Experimental and Applied Acarology 2007, 42(4):263-271 https://doi.org/10.1007/s10493-007-9090-1	Brevipalpus californicus	Arachnida	Japan; Brazil	PCR and microscopy	3/3 (populations of species, 1/3 was only confirmed by microscopy)	Yes	No	No	No
Kitajima et al. Experimental and Applied Acarology 2007, 42(4):263-271 https://doi.org/10.1007/s10493-007-9090-1	Brevipalpus obovatus	Arachnida	The Netherlands; Brazil	PCR and microscopy	2/4 (populations of species)	Yes	No	No	No
Kitajima et al. Experimental and Applied Acarology 2007, 42(4):263-271 https://doi.org/10.1007/s10493-007-9090-1	Brevipalpus phoenicis	Arachnida	Brazil; Colombia; Costa Rica	PCR and microscopy	14/18 (population of species, 2/14 were only confirmed by microscopy)	Yes	No	No	No
Konecka & Olszanowski Current Microbiology 2019, 76(9):1038-1044 https://doi.org/10.1007/s00284-019-01717-5	Microzetorchestes emeryi	Arachnida	Poland	16S rRNA screening	3/15 specimens	Yes	No	Yes	maybe
Konecka & Olszanowski Molecular Phylogenetics and Evolution 2019, 131:64-71 https://doi.org/10.1016/j.ympev.2018.10.043	Achipteria coleoptrata	Arachnida	Poland	16S rRNA screening	10/30 individuals	Yes	No	Yes	maybe
Kopecky et al. Journal of Invertebrate Pathology 2013, 112(1):20-23 https://doi.org/10.1016/j.jip.2012.11.001	Acarus siro	Arachnida	Czechia (lab/field)	16S rRNA sequencing	n.r.	Yes	No	No	No
Kopecky et al. Journal of Invertebrate Pathology 2013, 112(1):20-23 https://doi.org/10.1016/j.jip.2012.11.001	Aeroglyphus robustus	Arachnida	Czechia (lab/field)	16S rRNA sequencing	n.r.	Yes	No	No	No
Kopecky et al. Journal of Invertebrate Pathology 2013, 112(1):20-23 https://doi.org/10.1016/j.jip.2012.11.001	Aleuroglyphys ovatus	Arachnida	UK (lab)	16S rRNA sequencing	n.r.	Yes	No	No	No
Kopecky et al. Journal of Invertebrate Pathology 2013, 112(1):20-23 https://doi.org/10.1016/j.jip.2012.11.001	Blomia tropicalis	Arachnida	Czechia (lab)	16S rRNA sequencing	n.r.	Yes	No	No	No
Kopecky et al. Journal of Invertebrate Pathology 2013, 112(1):20-23 https://doi.org/10.1016/j.jip.2012.11.001	Carpoglyphys lactis	Arachnida	Colombia (lab)	16S rRNA sequencing	n.r.	Yes	No	No	No
Kopecky et al. Journal of Invertebrate Pathology 2013, 112(1):20-23 https://doi.org/10.1016/j.jip.2012.11.001	Chortoglyphus arcuatus	Insecta	Czechia (lab)	16S rRNA sequencing	n.r.	Yes	No	No	No
Kopecky et al. Journal of Invertebrate Pathology 2013, 112(1):20-23 https://doi.org/10.1016/j.jip.2012.11.001	Dermatophagoides farinae	Arachnida	Poland (lab)	16S rRNA sequencing	n.r.	Yes	No	No	No
Kopecky et al. Journal of Invertebrate Pathology 2013, 112(1):20-23 https://doi.org/10.1016/j.jip.2012.11.001	Dermatophagoides pteronyssinus	Arachnida	Czechia (lab)	16S rRNA sequencing	n.r.	Yes	No	No	No
Kopecky et al. Journal of Invertebrate Pathology 2013, 112(1):20-23 https://doi.org/10.1016/j.jip.2012.11.001	Glycyphagus domesticus	Arachnida	Czechia (lab)	16S rRNA sequencing	n.r.	Yes	No	No	No
Kopecky et al. Journal of Invertebrate Pathology 2013, 112(1):20-23 https://doi.org/10.1016/j.jip.2012.11.001	Lepidoglyphus destructor	Arachnida	Czechia (lab)	16S rRNA sequencing	n.r.	Yes	No	No	No
Kopecky et al. Journal of Invertebrate Pathology 2013, 112(1):20-23 https://doi.org/10.1016/j.jip.2012.11.001	Sancassania berlesei	Arachnida	UK (lab)	16S rRNA sequencing	n.r.	Yes	No	No	No
Kopecky et al. Journal of Invertebrate Pathology 2013, 112(1):20-23 https://doi.org/10.1016/j.jip.2012.11.001	Tyroborus lini	Arachnida	Czechia (field)	16S rRNA sequencing	n.r.	Yes	No	No	No
Kopecky et al. Journal of Invertebrate Pathology 2013, 112(1):20-23 https://doi.org/10.1016/j.jip.2012.11.001	Tyrophagus putrescentiae	Arachnida	Czechia (lab)	16S rRNA sequencing	n.r.	Yes	No	No	No
Kurtti et al. Journal of Invertebrate Pathology 1996, 67(3):318-321 https://doi.org/10.1006/jipa.1996.0050	Ixodes scapularis	Arachnida	USA: MA	Microscopy morphological analysis	n.r.	No	No	No	No
Larsen et al. Journal of Animal Ecology 2016, 85(5):1275-1285 https://doi.org/10.1111/1365-2656.12563	Enchytraeus crypticus	Clitellata	USA: AK	16S rRNA amplicon sequencing	n.r.	No	No	Yes	No
Li et al. Journal of Invertebrate Pathology 2020, 169:107307 https://doi.org/10.1016/j.jip.2019.107307	Hylyphantes graminicola	Arachnida	China	16S rRNA screening and diagnostic PCR	1	No	No	Yes	maybe
Liu et al. Acta Entomologica Sinica 2010, 53(11):1233-1240	Tetranychus cinnabarinus	Arachnida	China	crossing experiments		Yes	Yes (CI)
Liu et al. Journal of Applied Entomology 2006, 130(9-10):523-529 https://doi.org/10.1111/j.1439-0418.2006.01112.x	Tetranychus cinnabarinus	Arachnida	China	16S rRNA screening and sequencing	6/27 populations (12.5-65% within populations)	Yes	No	No	No
Liu et al. Microbial Ecology 2024, 87:1 https://doi.org/10.1007/s00248-023-02314-7	Tetranychus truncatus	Arachnida	China	16S rRNA amplicon sequencing	n.r.	No	No	No	No
Liu et al. Microbial Ecology 2024, 87:1 https://doi.org/10.1007/s00248-023-02314-7	Tetranychus turkestani	Arachnida	China	16S rRNA amplicon sequencing	n.r.	No	No	No	No
Liu et al. Microbial Ecology 2024, 87:1 https://doi.org/10.1007/s00248-023-02314-7	Tetranychus urticae	Arachnida	China	16S rRNA amplicon sequencing	n.r.	No	No	No	No
Liu et al. Microbial Ecology 2024, 87:1 https://doi.org/10.1007/s00248-023-02314-7	Tetranychus viennensis	Arachnida	China	16S rRNA amplicon sequencing	n.r.	No	No	No	No
Liu et al. Microbial Ecology 2024, 87:1 https://doi.org/10.1007/s00248-023-02314-7	Tetranychus pueraricola	Arachnida	China	16S rRNA amplicon sequencing	n.r.	No	No	No	No
Liu et al. Microbial Ecology 2024, 87:1 https://doi.org/10.1007/s00248-023-02314-7	Tetranychus piercei	Arachnida	China	16S rRNA amplicon sequencing	n.r.	No	No	No	No
Liu et al. Microbial Ecology 2024, 87:1 https://doi.org/10.1007/s00248-023-02314-7	Tetranychus evansi	Arachnida	China	16S rRNA amplicon sequencing	n.r.	No	No	No	No
Liu et al. Microbial Ecology 2024, 87:1 https://doi.org/10.1007/s00248-023-02314-7	Tetranychus kanzawai	Arachnida	China	16S rRNA amplicon sequencing	n.r.	No	No	No	No
Martin & Goodacre The Journal of Arachnology 2009, 37(1):106-108 https://doi.org/10.1636/SH08-05.1	Amblyomma cajennense	Arachnida	USA: IL (lab)	16S rRNA screening	2/3 specimens	Yes	No	No	No
Martin & Goodacre The Journal of Arachnology 2009, 37(1):106-108 https://doi.org/10.1636/SH08-05.1	Amblyomma dissimile	Arachnida	USA: IL (lab)	16S rRNA screening	2/3 specimens	Yes	No	No	No
Martin & Goodacre The Journal of Arachnology 2009, 37(1):106-108 https://doi.org/10.1636/SH08-05.1	Araneus diadematus	Arachnida	UK	16S rRNA screening	2/5 specimens	Yes	No	No	No
Martin & Goodacre The Journal of Arachnology 2009, 37(1):106-108 https://doi.org/10.1636/SH08-05.1	Enoplognatha ovata	Arachnida	UK	16S rRNA screening	2/2 specimens	Yes	No	No	No
Martin & Goodacre The Journal of Arachnology 2009, 37(1):106-108 https://doi.org/10.1636/SH08-05.1	Ghelna canadensis	Arachnida	USA: IL (lab)	16S rRNA screening	3/3 specimens	Yes	No	No	No
Martin & Goodacre The Journal of Arachnology 2009, 37(1):106-108 https://doi.org/10.1636/SH08-05.1	Habrocestum pulex	Arachnida	USA: IL (lab)	16S rRNA screening	2/2 specimens	Yes	No	No	No
Martin & Goodacre The Journal of Arachnology 2009, 37(1):106-108 https://doi.org/10.1636/SH08-05.1	Lepthyphantes minutus	Arachnida	UK	16S rRNA screening	1/1 specimens	Yes	No	No	No
Martin & Goodacre The Journal of Arachnology 2009, 37(1):106-108 https://doi.org/10.1636/SH08-05.1	Liocheles australasiae	Arachnida	USA: IL (lab)	16S rRNA screening	2/2 specimens	Yes	No	No	No
Martin & Goodacre The Journal of Arachnology 2009, 37(1):106-108 https://doi.org/10.1636/SH08-05.1	Maevia inclemens	Arachnida	USA: IL (lab)	16S rRNA screening	2/3 specimens	Yes	No	No	No
Martin & Goodacre The Journal of Arachnology 2009, 37(1):106-108 https://doi.org/10.1636/SH08-05.1	Marpissa lineata	Arachnida	USA: IL (lab)	16S rRNA screening	1/2 specimens	Yes	No	No	No
Martin & Goodacre The Journal of Arachnology 2009, 37(1):106-108 https://doi.org/10.1636/SH08-05.1	Meta mengei	Arachnida	UK	16S rRNA screening	4/7 specimens	Yes	No	No	No
Martin & Goodacre The Journal of Arachnology 2009, 37(1):106-108 https://doi.org/10.1636/SH08-05.1	Neon neli	Arachnida	USA: IL (lab)	16S rRNA screening	2/2 specimens	Yes	No	No	No
Martin & Goodacre The Journal of Arachnology 2009, 37(1):106-108 https://doi.org/10.1636/SH08-05.1	Nothrus sp.	Arachnida	USA: IL (lab)	16S rRNA screening	1/1 specimens	Yes	No	No	No
Martin & Goodacre The Journal of Arachnology 2009, 37(1):106-108 https://doi.org/10.1636/SH08-05.1	Pediculoides mesembrinae	Arachnida	Switzerland	16S rRNA screening	2/2 specimens	Yes	No	No	No
Martin & Goodacre The Journal of Arachnology 2009, 37(1):106-108 https://doi.org/10.1636/SH08-05.1	Pelegrina proterva	Arachnida	USA: IL (lab)	16S rRNA screening	1/2 specimens	Yes	No	No	No
Martin & Goodacre The Journal of Arachnology 2009, 37(1):106-108 https://doi.org/10.1636/SH08-05.1	Phalangium opilio	Arachnida	USA: IL (lab)	16S rRNA screening	3/3 specimens	Yes	No	No	No
Martin & Goodacre The Journal of Arachnology 2009, 37(1):106-108 https://doi.org/10.1636/SH08-05.1	Phidippus audax	Arachnida	USA: IL (lab)	16S rRNA screening	1/1 specimens	Yes	No	No	No
Martin & Goodacre The Journal of Arachnology 2009, 37(1):106-108 https://doi.org/10.1636/SH08-05.1	Pholcus phalangioides	Arachnida	UK	16S rRNA screening	1/1 specimens	Yes	No	No	No
Martin & Goodacre The Journal of Arachnology 2009, 37(1):106-108 https://doi.org/10.1636/SH08-05.1	Salticus scenicus	Arachnida	UK	16S rRNA screening	3/3 specimens	Yes	No	No	No
Martin & Goodacre The Journal of Arachnology 2009, 37(1):106-108 https://doi.org/10.1636/SH08-05.1	Tegenaria duellica	Arachnida	UK	16S rRNA screening	4/4 specimens	Yes	No	No	No
Martin & Goodacre The Journal of Arachnology 2009, 37(1):106-108 https://doi.org/10.1636/SH08-05.1	Tetragnatha montana	Arachnida	UK	16S rRNA screening	2/3 specimens	Yes	No	No	No
Martin & Goodacre The Journal of Arachnology 2009, 37(1):106-108 https://doi.org/10.1636/SH08-05.1	Liocranidae sp.	Arachnida	UK	16S rRNA screening	1/1 specimens	Yes	No	No	No
Martin & Goodacre The Journal of Arachnology 2009, 37(1):106-108 https://doi.org/10.1636/SH08-05.1	Phalangidae sp.	Arachnida	UK	16S rRNA screening	1/1 specimens	Yes	No	No	No
Martin & Goodacre The Journal of Arachnology 2009, 37(1):106-108 https://doi.org/10.1636/SH08-05.1	Thomisidae sp.	Arachnida	Balkans	16S rRNA screening	1/1 specimens	Yes	No	No	No
Martin & Goodacre The Journal of Arachnology 2009, 37(1):106-108 https://doi.org/10.1636/SH08-05.1	Zygiella x-notata	Arachnida	UK	16S rRNA screening	4/4 specimens	Yes	No	No	No
Martin et al. Journal of Insect Science 2013, 13(1):47 https://doi.org/10.1673/031.013.4701	Achalcus	Insecta	Unknown	16S rRNA screening	1/4 samples, 1/4 species	Yes	No	No	No
Martin et al. Journal of Insect Science 2013, 13(1):47 https://doi.org/10.1673/031.013.4701	Argyra	Insecta	Unknown	16S rRNA screening	9/12 samples, 9/10 species	Yes	No	No	No
Martin et al. Journal of Insect Science 2013, 13(1):47 https://doi.org/10.1673/031.013.4701	Campsicnemus	Insecta	Unknown	16S rRNA screening	4/10 samples, 4/9 species	Yes	No	No	No
Martin et al. Journal of Insect Science 2013, 13(1):47 https://doi.org/10.1673/031.013.4701	Chrysotimus	Insecta	Unknown	16S rRNA screening	1/2 samples, 1/2 species	Yes	No	No	No
Martin et al. Journal of Insect Science 2013, 13(1):47 https://doi.org/10.1673/031.013.4701	Chrysotus	Insecta	Unknown	16S rRNA screening	7/21 samples, 6/14 species	Yes	No	No	No
Martin et al. Journal of Insect Science 2013, 13(1):47 https://doi.org/10.1673/031.013.4701	Clinocera	Insecta	Unknown	16S rRNA screening	1/1 samples, 1/1 species	Yes	No	No	No
Martin et al. Journal of Insect Science 2013, 13(1):47 https://doi.org/10.1673/031.013.4701	Diaphorus	Insecta	Unknown	16S rRNA screening	3/6 samples, 3/4 species	Yes	No	No	No
Martin et al. Journal of Insect Science 2013, 13(1):47 https://doi.org/10.1673/031.013.4701	Dolichopus	Insecta	Unknown	16S rRNA screening	47/82 samples, 24/40 species	Yes	No	No	No
Martin et al. Journal of Insect Science 2013, 13(1):47 https://doi.org/10.1673/031.013.4701	Drapetis	Insecta	Unknown	16S rRNA screening	1/1 samples, 1/1 species	Yes	No	No	No
Martin et al. Journal of Insect Science 2013, 13(1):47 https://doi.org/10.1673/031.013.4701	Empis	Insecta	Unknown	16S rRNA screening	2/4 samples, 2/4 species	Yes	No	No	No
Martin et al. Journal of Insect Science 2013, 13(1):47 https://doi.org/10.1673/031.013.4701	Ethiromyia	Insecta	Unknown	16S rRNA screening	2/2 samples, 1/1 species	Yes	No	No	No
Martin et al. Journal of Insect Science 2013, 13(1):47 https://doi.org/10.1673/031.013.4701	Eucoryphus	Insecta	Unknown	16S rRNA screening	2/2 samples, 2/2 species	Yes	No	No	No
Martin et al. Journal of Insect Science 2013, 13(1):47 https://doi.org/10.1673/031.013.4701	Gymnopternus	Insecta	Unknown	16S rRNA screening	10/20 samples, 5/10 species	Yes	No	No	No
Martin et al. Journal of Insect Science 2013, 13(1):47 https://doi.org/10.1673/031.013.4701	Harmstonia	Insecta	Unknown	16S rRNA screening	1/1 samples, 1/1 species	Yes	No	No	No
Martin et al. Journal of Insect Science 2013, 13(1):47 https://doi.org/10.1673/031.013.4701	Hercostomus	Insecta	Unknown	16S rRNA screening	9/21 samples, 8/20 species	Yes	No	No	No
Martin et al. Journal of Insect Science 2013, 13(1):47 https://doi.org/10.1673/031.013.4701	Hilara	Insecta	Unknown	16S rRNA screening	1/1 samples, 1/1 species	Yes	No	No	No
Martin et al. Journal of Insect Science 2013, 13(1):47 https://doi.org/10.1673/031.013.4701	Hydrophorinae	Insecta	Unknown	16S rRNA screening	3/3 samples, 3/3 species	Yes	No	No	No
Martin et al. Journal of Insect Science 2013, 13(1):47 https://doi.org/10.1673/031.013.4701	Hydrophorus	Insecta	Unknown	16S rRNA screening	3/5 samples, 2/4 species	Yes	No	No	No
Martin et al. Journal of Insect Science 2013, 13(1):47 https://doi.org/10.1673/031.013.4701	Liancalus	Insecta	Unknown	16S rRNA screening	1/1 samples, 1/1 species	Yes	No	No	No
Martin et al. Journal of Insect Science 2013, 13(1):47 https://doi.org/10.1673/031.013.4701	Machaerium	Insecta	Unknown	16S rRNA screening	1/1 samples, 1/1 species	Yes	No	No	No
Martin et al. Journal of Insect Science 2013, 13(1):47 https://doi.org/10.1673/031.013.4701	Medetera	Insecta	Unknown	16S rRNA screening	17/29 samples, 14/22 species	Yes	No	No	No
Martin et al. Journal of Insect Science 2013, 13(1):47 https://doi.org/10.1673/031.013.4701	Micromorphus	Insecta	Unknown	16S rRNA screening	1/1 samples, 1/1 species	Yes	No	No	No
Martin et al. Journal of Insect Science 2013, 13(1):47 https://doi.org/10.1673/031.013.4701	Microphor	Insecta	Unknown	16S rRNA screening	2/2 samples, 1/1 species	Yes	No	No	No
Martin et al. Journal of Insect Science 2013, 13(1):47 https://doi.org/10.1673/031.013.4701	Neurigona	Insecta	Unknown	16S rRNA screening	2/4 samples, 2/3 species	Yes	No	No	No
Martin et al. Journal of Insect Science 2013, 13(1):47 https://doi.org/10.1673/031.013.4701	Oedalea	Insecta	Unknown	16S rRNA screening	1/2 samples, 1/2 species	Yes	No	No	No
Martin et al. Journal of Insect Science 2013, 13(1):47 https://doi.org/10.1673/031.013.4701	Oncopygius	Insecta	Unknown	16S rRNA screening	1/1 samples, 1/1 species	Yes	No	No	No
Martin et al. Journal of Insect Science 2013, 13(1):47 https://doi.org/10.1673/031.013.4701	Paraphrosylus	Insecta	Unknown	16S rRNA screening	1/1 samples, 1/1 species	Yes	No	No	No
Martin et al. Journal of Insect Science 2013, 13(1):47 https://doi.org/10.1673/031.013.4701	Pelastoneurus	Insecta	Unknown	16S rRNA screening	1/1 samples, 1/1 species	Yes	No	No	No
Martin et al. Journal of Insect Science 2013, 13(1):47 https://doi.org/10.1673/031.013.4701	Peleropeodes	Insecta	Unknown	16S rRNA screening	1/2 samples, 1/2 species	Yes	No	No	No
Martin et al. Journal of Insect Science 2013, 13(1):47 https://doi.org/10.1673/031.013.4701	Phyllodromia	Insecta	Unknown	16S rRNA screening	1/1 samples, 1/1 species	Yes	No	No	No
Martin et al. Journal of Insect Science 2013, 13(1):47 https://doi.org/10.1673/031.013.4701	Platypalpus	Insecta	Unknown	16S rRNA screening	1/1 samples, 1/1 species	Yes	No	No	No
Martin et al. Journal of Insect Science 2013, 13(1):47 https://doi.org/10.1673/031.013.4701	Poecilobothrus	Insecta	Unknown	16S rRNA screening	2/4 samples, 2/3 species	Yes	No	No	No
Martin et al. Journal of Insect Science 2013, 13(1):47 https://doi.org/10.1673/031.013.4701	Rhaphium	Insecta	Unknown	16S rRNA screening	8/16 samples, 8/14 species	Yes	No	No	No
Martin et al. Journal of Insect Science 2013, 13(1):47 https://doi.org/10.1673/031.013.4701	Sciapus	Insecta	Unknown	16S rRNA screening	3/4 samples, 2/3 species	Yes	No	No	No
Martin et al. Journal of Insect Science 2013, 13(1):47 https://doi.org/10.1673/031.013.4701	Sphyrotarsus	Insecta	Unknown	16S rRNA screening	1/1 samples, 1/1 species	Yes	No	No	No
Martin et al. Journal of Insect Science 2013, 13(1):47 https://doi.org/10.1673/031.013.4701	Stolidosoma	Insecta	Unknown	16S rRNA screening	1/1 samples, 1/1 species	Yes	No	No	No
Martin et al. Journal of Insect Science 2013, 13(1):47 https://doi.org/10.1673/031.013.4701	Sybistroma	Insecta	Unknown	16S rRNA screening	2/4 samples, 2/3 species	Yes	No	No	No
Martin et al. Journal of Insect Science 2013, 13(1):47 https://doi.org/10.1673/031.013.4701	Symphycnus	Insecta	Unknown	16S rRNA screening	1/5 samples, 1/4 species	Yes	No	No	No
Martin et al. Journal of Insect Science 2013, 13(1):47 https://doi.org/10.1673/031.013.4701	Syntormon	Insecta	Unknown	16S rRNA screening	3/7 samples, 3/6 species	Yes	No	No	No
Martin et al. Journal of Insect Science 2013, 13(1):47 https://doi.org/10.1673/031.013.4701	Systenus	Insecta	Unknown	16S rRNA screening	1/1 samples, 1/1 species	Yes	No	No	No
Martin et al. Journal of Insect Science 2013, 13(1):47 https://doi.org/10.1673/031.013.4701	Tachydromia	Insecta	Unknown	16S rRNA screening	1/1 samples, 1/1 species	Yes	No	No	No
Martin et al. Journal of Insect Science 2013, 13(1):47 https://doi.org/10.1673/031.013.4701	Tachytrechus	Insecta	Unknown	16S rRNA screening	4/5 samples, 4/5 species	Yes	No	No	No
Martin et al. Journal of Insect Science 2013, 13(1):47 https://doi.org/10.1673/031.013.4701	Telmaturgus	Insecta	Unknown	16S rRNA screening	2/2 samples, 2/2 species	Yes	No	No	No
Martin et al. Journal of Insect Science 2013, 13(1):47 https://doi.org/10.1673/031.013.4701	Trichopeza	Insecta	Unknown	16S rRNA screening	1/1 samples, 1/1 species	Yes	No	No	No
Marzorati et al. Applied and Environmental Microbiology 2006, 72(2):1467-1475 https://doi.org/10.1128/AEM.72.2.1467-1475.2006	Scaphoideus titanus	Insecta	Italy	16S rRNA amplicon sequencing	97/103	Yes	No	No	No
Matalon et al. Journal of Invertebrate Pathology 2007, 96(2):106-108 https://doi.org/10.1016/j.jip.2007.02.010	Plagiomerus diaspidis	Insecta	Israel	sequencing; FISH	n.r.	yes	Yes (PI)	yes	no
Mee et al. Applied and Environmental Microbiology 2015, 81(18):6177-6188 https://doi.org/10.1128/AEM.01239-15	Culicoides (Molestus group) species no. 2	Insecta	Austrailia	16S rRNA screening and qPCR	1/2 specimens	Yes	No	No	No
Mee et al. Applied and Environmental Microbiology 2015, 81(18):6177-6188 https://doi.org/10.1128/AEM.01239-15	Culicoides antennalis	Insecta	Austrailia	16S rRNA screening and qPCR	8/12 specimens	Yes	No	No	No
Mee et al. Applied and Environmental Microbiology 2015, 81(18):6177-6188 https://doi.org/10.1128/AEM.01239-15	Culicoides austropalpalis	Insecta	Austrailia	16S rRNA screening and qPCR	10/95 specimens	Yes	No	No	No
Mee et al. Applied and Environmental Microbiology 2015, 81(18):6177-6188 https://doi.org/10.1128/AEM.01239-15	Culicoides brevitarsis	Insecta	Austrailia	16S rRNA screening and qPCR	7/31 specimens	Yes	No	No	No
Mee et al. Applied and Environmental Microbiology 2015, 81(18):6177-6188 https://doi.org/10.1128/AEM.01239-15	Culicoides bundyensis	Insecta	Austrailia	16S rRNA screening and qPCR	12/62 specimens	Yes	No	No	No
Mee et al. Applied and Environmental Microbiology 2015, 81(18):6177-6188 https://doi.org/10.1128/AEM.01239-15	Culicoides dycei	Insecta	Austrailia	16S rRNA screening and qPCR	2/5 specimens	Yes	No	No	No
Mee et al. Applied and Environmental Microbiology 2015, 81(18):6177-6188 https://doi.org/10.1128/AEM.01239-15	Culicoides henryi	Insecta	Austrailia	16S rRNA screening and qPCR	7/11 specimens	Yes	No	No	No
Mee et al. Applied and Environmental Microbiology 2015, 81(18):6177-6188 https://doi.org/10.1128/AEM.01239-15	Culicoides imicola	Insecta	Madagascar, Kenya	16S rRNA screening and qPCR	4/12 specimens	Yes	No	No	No
Mee et al. Applied and Environmental Microbiology 2015, 81(18):6177-6188 https://doi.org/10.1128/AEM.01239-15	Culicoides marksi	Insecta	Austrailia	16S rRNA screening and qPCR	8/74 specimens	Yes	No	No	No
Mee et al. Applied and Environmental Microbiology 2015, 81(18):6177-6188 https://doi.org/10.1128/AEM.01239-15	Culicoides marmoratus	Insecta	Austrailia	16S rRNA screening and qPCR	6/6 specimens	Yes	No	No	No
Mee et al. Applied and Environmental Microbiology 2015, 81(18):6177-6188 https://doi.org/10.1128/AEM.01239-15	Culicoides multimaculatus	Insecta	Austrailia	16S rRNA screening and qPCR	6/19 specimens	Yes	No	No	No
Mee et al. Applied and Environmental Microbiology 2015, 81(18):6177-6188 https://doi.org/10.1128/AEM.01239-15	Culicoides narrabeenensis	Insecta	Austrailia	16S rRNA screening and qPCR	1/14 specimens	Yes	No	No	No
Mee et al. Applied and Environmental Microbiology 2015, 81(18):6177-6188 https://doi.org/10.1128/AEM.01239-15	Culicoides parvimaculatus	Insecta	Austrailia	16S rRNA screening and qPCR	10/40 specimens	Yes	No	No	No
Mee et al. Applied and Environmental Microbiology 2015, 81(18):6177-6188 https://doi.org/10.1128/AEM.01239-15	Culicoides wadai	Insecta	Austrailia	16S rRNA screening and qPCR	1/3 specimens	Yes	No	No	No
Mee et al. Applied and Environmental Microbiology 2015, 81(18):6177-6188 https://doi.org/10.1128/AEM.01239-15	Culicoides williwilli	Insecta	Austrailia	16S rRNA screening and qPCR	5/5 specimens	Yes	No	No	No
Mee et al. Applied and Environmental Microbiology 2015, 81(18):6177-6188 https://doi.org/10.1128/AEM.01239-15	Culicoides victoriae	Insecta	Austrailia	16S rRNA screening	26/129	Yes	No	No	No
Mioduchowska et al. Conservation Genetics 2020, 21:381-386 https://doi.org/10.1007/s10592-020-01255-9	Unio crassus	Mollusca	Poland	16S rRNA screening	n.r.	Yes	No	Yes	No
Mioduchowska et al. PeerJ 2018, 6:e6039 https://doi.org/10.7717/peerj.6039	Heterocypris incongruens	Ostracoda (subphylum: crustacea)	Poland, Italy	16S rRNA screening	n.r.	Yes	No	No	No
Möhlmann et al. Microbial Ecology 2022, 84:267-284 https://doi.org/10.1007/s00248-021-01822-8	Culicoides alazanicus	Insecta	Netherlands	16S rRNA amplicon sequencing	0.5	No	No	No	No
Möhlmann et al. Microbial Ecology 2022, 84:267-284 https://doi.org/10.1007/s00248-021-01822-8	Culicoides festivipennis	Insecta	Netherlands	16S rRNA amplicon sequencing	1	No	No	No	No
Möhlmann et al. Microbial Ecology 2022, 84:267-284 https://doi.org/10.1007/s00248-021-01822-8	Culicoides kibunensis	Insecta	Netherlands	16S rRNA amplicon sequencing	0.14	No	No	No	No
Möhlmann et al. Microbial Ecology 2022, 84:267-284 https://doi.org/10.1007/s00248-021-01822-8	Culicoides punctatus	Insecta	Netherlands	16S rRNA amplicon sequencing	1	No	No	No	No
Möhlmann et al. Microbial Ecology 2022, 84:267-284 https://doi.org/10.1007/s00248-021-01822-8	Culicoides scoticus	Insecta	Sweden, Italy, Netherlands	16S rRNA amplicon sequencing	0.09	No	No	No	No
Möhlmann et al. Microbial Ecology 2022, 84:267-284 https://doi.org/10.1007/s00248-021-01822-8	Culicoides sonorenis	Insecta	Netherlands	16S rRNA amplicon sequencing	0.1	No	No	No	No
Morag et al. The FASEB Journal 2012, 26(10):3933-4384 https://doi.org/10.1096/fj.12-210419	Culicoides imicola	Insecta	Israel	16S rRNA and gyr screening	26.8-79.5%	Yes	No	No	No
Morag et al. The FASEB Journal 2012, 26(10):3933-4384 https://doi.org/10.1096/fj.12-210419	Culicoides oxystoma	Insecta	Israel	16S rRNA and gyr screening	17.9-43.4%	Yes	No	No	No
Mulio et al. Environmental Microbiology Reports 2024, 16(3):e13279 https://doi.org/10.1111/1758-2229.13279	Macrosteles viridigreseus	Insecta	England	16S rRNA amplicon sequencing	3/4 specimens	No	No	No	No
Mulio et al. Environmental Microbiology Reports 2024, 16(3):e13279 https://doi.org/10.1111/1758-2229.13279	Macrosteles cristatus	Insecta	Poland and Sweden	16S rRNA amplicon sequencing	7/8 (Poland), 1/38 (Sweden)	No	No	No	No
Mulio et al. Environmental Microbiology Reports 2024, 16(3):e13279 https://doi.org/10.1111/1758-2229.13279	Macrosteles quadrilineatus	Insecta	England	16S rRNA amplicon sequencing	100% (10 female, 10 male)	No	No	No	No
Munakata et al. Zoological Science 2021, 38(3):287-296 https://doi.org/10.2108/zs200127	Heterocypris spadix	Ostracoda	Japan	16S rRNA sequence	n.r.	Yes	Maybe (PI unconfirmed)	No	No
Munakata et al. Zoological Studies 2024, 63:51 https://doi.org/10.6620/ZS.2024.63-51	Lissostrandesia fonticola	Ostracoda	Japan	16S rRNA screening	n.r.	Yes	No	No	No
Munakata et al. Zoosystematics and Evolution 2022, 98(1):117-127 https://doi.org/10.3897/zse.98.80442	Cavernocypris hokkaiensis	Ostracoda	Japan	16S rRNA sequence	n.r.	Yes	No	No	No
Nakamura at al. Applied Entomology and Zoology 2012, 47:273-283 https://doi.org/10.1007/s13355-012-0120-z	Sogatella furcifera	Insecta	Japan, China, Taiwan, Vietnam, Philippines, Thailand	PCR, Microscopy, crossing experiments	0.992	Yes	Yes (CI)	No	No
Nakamura et al. Applied and Environmental Microbiology 2009, 75(21):6757-6763 https://doi.org/10.1128/aem.01583-09	Culicoides lungchiensis	Insecta	Japan	16S rRNA screening, diagnostic PCR	2/10 individuals	Yes	No	No	No
Nakamura et al. Applied and Environmental Microbiology 2009, 75(21):6757-6763 https://doi.org/10.1128/aem.01583-09	Culicoides ohmorii	Insecta	Japan	16S rRNA screening, diagnostic PCR	4/4 inidividuals	Yes	No	No	No
Nakamura et al. Applied and Environmental Microbiology 2009, 75(21):6757-6763 https://doi.org/10.1128/aem.01583-09	Culicoides peregrinus	Insecta	Japan	16S rRNA screening, diagnostic PCR	3/3 individuals	Yes	No	No	No
Nakamura et al. Applied and Environmental Microbiology 2009, 75(21):6757-6763 https://doi.org/10.1128/aem.01583-09	Amphitetranychus quercivorus	Arachnida	Laboratory culture	16S rRNA screening and diagnostic PCR	n.r.	Yes	No	No	No
Nakamura et al. Applied and Environmental Microbiology 2009, 75(21):6757-6763 https://doi.org/10.1128/aem.01583-09	Chloriona tateyamana	Insecta	Japan	16S rRNA screening and diagnostic PCR	n.r.	Yes	No	No	No
Nakamura et al. Applied and Environmental Microbiology 2009, 75(21):6757-6763 https://doi.org/10.1128/aem.01583-09	Culicoides arakawae	Insecta	Japan	16S rRNA screening and diagnostic PCR	16/16	Yes	No	No	No
Nakamura et al. Applied and Environmental Microbiology 2009, 75(21):6757-6763 https://doi.org/10.1128/aem.01583-09	Delphacodes nigerrima	Insecta	Japan	16S rRNA screening and diagnostic PCR	n.r.	Yes	No	No	No
Nakamura et al. Applied and Environmental Microbiology 2009, 75(21):6757-6763 https://doi.org/10.1128/aem.01583-09	Delphacodes nigriella	Insecta	Japan	16S rRNA screening and diagnostic PCR	n.r.	Yes	No	No	No
Nakamura et al. Applied and Environmental Microbiology 2009, 75(21):6757-6763 https://doi.org/10.1128/aem.01583-09	Dicranotropis tikuzenensis	Insecta	Japan	16S rRNA screening and diagnostic PCR	n.r.	Yes	No	No	No
Nakamura et al. Applied and Environmental Microbiology 2009, 75(21):6757-6763 https://doi.org/10.1128/aem.01583-09	Dicranotropis tortilis	Insecta	Japan	16S rRNA screening and diagnostic PCR	n.r.	Yes	No	No	No
Nakamura et al. Applied and Environmental Microbiology 2009, 75(21):6757-6763 https://doi.org/10.1128/aem.01583-09	Eotetranychus suginamensis	Arachnida	Laboratory culture	16S rRNA screening and diagnostic PCR	n.r.	Yes	No	No	No
Nakamura et al. Applied and Environmental Microbiology 2009, 75(21):6757-6763 https://doi.org/10.1128/aem.01583-09	Euides speciosa	Insecta	Japan	16S rRNA screening and diagnostic PCR	n.r.	Yes	No	No	No
Nakamura et al. Applied and Environmental Microbiology 2009, 75(21):6757-6763 https://doi.org/10.1128/aem.01583-09	Harmalia sirokata	Insecta	Japan	16S rRNA screening and diagnostic PCR	n.r.	Yes	No	No	No
Nakamura et al. Applied and Environmental Microbiology 2009, 75(21):6757-6763 https://doi.org/10.1128/aem.01583-09	Himeunka tateyamaella	Insecta	Japan	16S rRNA screening and diagnostic PCR	n.r.	Yes	No	No	No
Nakamura et al. Applied and Environmental Microbiology 2009, 75(21):6757-6763 https://doi.org/10.1128/aem.01583-09	Hosunka testacea	Insecta	Japan	16S rRNA screening and diagnostic PCR	n.r.	Yes	No	No	No
Nakamura et al. Applied and Environmental Microbiology 2009, 75(21):6757-6763 https://doi.org/10.1128/aem.01583-09	Indozuriel dantur	Insecta	Japan	16S rRNA screening and diagnostic PCR	n.r.	Yes	No	No	No
Nakamura et al. Applied and Environmental Microbiology 2009, 75(21):6757-6763 https://doi.org/10.1128/aem.01583-09	Kakuna kuwayamai	Insecta	Japan	16S rRNA screening and diagnostic PCR	n.r.	Yes	No	No	No
Nakamura et al. Applied and Environmental Microbiology 2009, 75(21):6757-6763 https://doi.org/10.1128/aem.01583-09	Kakuna pectinata	Insecta	Japan	16S rRNA screening and diagnostic PCR	n.r.	Yes	No	No	No
Nakamura et al. Applied and Environmental Microbiology 2009, 75(21):6757-6763 https://doi.org/10.1128/aem.01583-09	Laoterthrona nigrigena	Insecta	Japan	16S rRNA screening and diagnostic PCR	n.r.	Yes	No	No	No
Nakamura et al. Applied and Environmental Microbiology 2009, 75(21):6757-6763 https://doi.org/10.1128/aem.01583-09	Muellerianella extrusa	Insecta	Japan	16S rRNA screening and diagnostic PCR	n.r.	Yes	No	No	No
Nakamura et al. Applied and Environmental Microbiology 2009, 75(21):6757-6763 https://doi.org/10.1128/aem.01583-09	Nilaparvata bakeri	Insecta	Japan	16S rRNA screening and diagnostic PCR	n.r.	Yes	No	No	No
Nakamura et al. Applied and Environmental Microbiology 2009, 75(21):6757-6763 https://doi.org/10.1128/aem.01583-09	Oligonychus camelliae	Arachnida	Laboratory culture	16S rRNA screening and diagnostic PCR	n.r.	Yes	No	No	No
Nakamura et al. Applied and Environmental Microbiology 2009, 75(21):6757-6763 https://doi.org/10.1128/aem.01583-09	Oligonychus coffeae	Arachnida	Laboratory culture	16S rRNA screening and diagnostic PCR	n.r.	Yes	No	No	No
Nakamura et al. Applied and Environmental Microbiology 2009, 75(21):6757-6763 https://doi.org/10.1128/aem.01583-09	Oligonychus gotohi	Arachnida	Laboratory culture	16S rRNA screening and diagnostic PCR	n.r.	Yes	No	No	No
Nakamura et al. Applied and Environmental Microbiology 2009, 75(21):6757-6763 https://doi.org/10.1128/aem.01583-09	Oligonychus ilicis	Arachnida	Laboratory culture	16S rRNA screening and diagnostic PCR	n.r.	Yes	No	No	No
Nakamura et al. Applied and Environmental Microbiology 2009, 75(21):6757-6763 https://doi.org/10.1128/aem.01583-09	Panonychus mori	Arachnida	Laboratory culture	16S rRNA screening and diagnostic PCR	n.r.	Yes	No	No	No
Nakamura et al. Applied and Environmental Microbiology 2009, 75(21):6757-6763 https://doi.org/10.1128/aem.01583-09	Paradelphacodes paludosa	Insecta	Japan	16S rRNA screening and diagnostic PCR	n.r.	Yes	No	No	No
Nakamura et al. Applied and Environmental Microbiology 2009, 75(21):6757-6763 https://doi.org/10.1128/aem.01583-09	Saccharosydne procerus	Insecta	Japan	16S rRNA screening and diagnostic PCR	n.r.	Yes	No	No	No
Nakamura et al. Applied and Environmental Microbiology 2009, 75(21):6757-6763 https://doi.org/10.1128/aem.01583-09	Sogatella furcifera	Insecta	Japan	16S rRNA screening and diagnostic PCR	n.r.	Yes	No	No	No
Nakamura et al. Applied and Environmental Microbiology 2009, 75(21):6757-6763 https://doi.org/10.1128/aem.01583-09	Stenocranus akashiensis	Insecta	Japan	16S rRNA screening and diagnostic PCR	n.r.	Yes	No	No	No
Nakamura et al. Applied and Environmental Microbiology 2009, 75(21):6757-6763 https://doi.org/10.1128/aem.01583-09	Stenocranus harimensis	Insecta	Japan	16S rRNA screening and diagnostic PCR	n.r.	Yes	No	No	No
Nakamura et al. Applied and Environmental Microbiology 2009, 75(21):6757-6763 https://doi.org/10.1128/aem.01583-09	Stenocranus matsumurai B	Insecta	Japan	16S rRNA screening and diagnostic PCR	n.r.	Yes	No	No	No
Nakamura et al. Applied and Environmental Microbiology 2009, 75(21):6757-6763 https://doi.org/10.1128/aem.01583-09	Stenocranus takasagonis	Insecta	Japan	16S rRNA screening and diagnostic PCR	n.r.	Yes	No	No	No
Nakamura et al. Applied and Environmental Microbiology 2009, 75(21):6757-6763 https://doi.org/10.1128/aem.01583-09	Stenocranus tamagawanus	Insecta	Japan	16S rRNA screening and diagnostic PCR	n.r.	Yes	No	No	No
Nakamura et al. Applied and Environmental Microbiology 2009, 75(21):6757-6763 https://doi.org/10.1128/aem.01583-09	Stigmaeopsis celarius	Arachnida	Laboratory culture	16S rRNA screening and diagnostic PCR	n.r.	Yes	No	No	No
Nakamura et al. Applied and Environmental Microbiology 2009, 75(21):6757-6763 https://doi.org/10.1128/aem.01583-09	Stigmaeopsis longus	Arachnida	Laboratory culture	16S rRNA screening and diagnostic PCR	n.r.	Yes	No	No	No
Nakamura et al. Applied and Environmental Microbiology 2009, 75(21):6757-6763 https://doi.org/10.1128/aem.01583-09	Tetranychus pueraricola	Arachnida	Laboratory culture	16S rRNA screening and diagnostic PCR	n.r.	Yes	No	No	No
Nakamura et al. Applied and Environmental Microbiology 2009, 75(21):6757-6763 https://doi.org/10.1128/aem.01583-09	Toya propinqua	Insecta	Japan	16S rRNA screening and diagnostic PCR	n.r.	Yes	No	No	No
Nakamura et al. Applied and Environmental Microbiology 2009, 75(21):6757-6763 https://doi.org/10.1128/aem.01583-09	Unkanodes albifascia	Insecta	Japan	16S rRNA screening and diagnostic PCR	n.r.	Yes	No	No	No
Nakamura et al. Applied and Environmental Microbiology 2009, 75(21):6757-6763 https://doi.org/10.1128/aem.01583-09	Unkanodes excisus	Insecta	Japan	16S rRNA screening and diagnostic PCR	n.r.	Yes	No	No	No
Nakamura et al. Applied and Environmental Microbiology 2009, 75(21):6757-6763 https://doi.org/10.1128/aem.01583-09	Zuleika nipponica	Insecta	Japan	16S rRNA screening and diagnostic PCR	n.r.	Yes	No	No	No
Nguyen et al. Biological Invasions 2016, 18(1):197-214 https://doi.org/10.1007/s10530-015-1002-4	Pezothrips kellyanus	Insecta	Australia, New Zealand, Algeria, Cyprus, Turkey, Spain	16S rRNA and gyrB PCR	1	Yes	No	No	No
Nguyen et al. Evolution 2017, 71(4):995-1008 https://doi.org/10.1111/evo.13197	Pezothrips kellyanus	Insecta	Australia	PCR and qPCR infection confirmation; cross experiments	n.r.	Yes	Yes (CI)	No	No
Noel and Atibalentja International Journal of Systematic and Evolutionary Microbiology 2006, 56(7):1697-1702 https://doi.org/10.1099/ijs.0.64234-0	Heterodera glycines	Secernentea	USA:TN	16S rRNA/GyrB PCR, microscopy	n.r.	No	No	No	No
Pagès et al. Parasit Vectors 2017, 10:582 https://doi.org/10.1186/s13071-017-2486-9	Culicoides obsoletus	Insecta	Spain	16S rRNA sequencing and diagnostic PCR	2/453	No	No	No	No
Pagès et al. Parasit Vectors 2017, 10:582 https://doi.org/10.1186/s13071-017-2486-9	Culicoides spp.	Insecta	Spain	16S rRNA sequencing and diagnostic PCR	10/46	No	No	No	No
Penz et al. PLOS Genetics 2012, 8(10):e1003012 https://doi.org/10.1371/journal.pgen.1003012	Encarsia suzannae (formerly E. pergandiella)	Insecta	USA: TX	cEper1 genome	n.r.	Yes	Yes (CI)	Yes	maybe
Pereira et al. Molecular Ecology 2024, 33(18):e17501 https://doi.org/10.1111/mec.17501	Tylenchids	Chromadorea	USA: CA	16S rRNA amplicon sequencing	0.3	No	No	No	No
Perlman et al. Journal of Invertebrate Pathology 2010, 103(3):150-155 https://doi.org/10.1016/j.jip.2009.12.009	Cybaeota nana	Arachnida	USA: CA	16S rRNA and gyrB screening	n.r.	Yes	No	Yes	No
Perlman et al. Journal of Invertebrate Pathology 2010, 103(3):150-155 https://doi.org/10.1016/j.jip.2009.12.009	Cybaeus chauliodous	Arachnida	USA: CA	16S rRNA and gyrB screening	n.r.	Yes	No	Yes	No
Perlman et al. Journal of Invertebrate Pathology 2010, 103(3):150-155 https://doi.org/10.1016/j.jip.2009.12.009	Cybaeus eutypus	Arachnida	Canada: BC	16S rRNA and gyrB screening	n.r.	Yes	No	Yes	No
Perlman et al. Journal of Invertebrate Pathology 2010, 103(3):150-155 https://doi.org/10.1016/j.jip.2009.12.009	Cybaeus hesper	Arachnida	USA: CA	16S rRNA and gyrB screening	n.r.	Yes	No	Yes	No
Perlman et al. Journal of Invertebrate Pathology 2010, 103(3):150-155 https://doi.org/10.1016/j.jip.2009.12.009	Cybaeus morosus	Arachnida	Canada: BC	16S rRNA and gyrB screening	n.r.	Yes	No	Yes	No
Perlman et al. Journal of Invertebrate Pathology 2010, 103(3):150-155 https://doi.org/10.1016/j.jip.2009.12.009	Cybaeus multnoma	Arachnida	USA: OR	16S rRNA and gyrB screening	n.r.	Yes	No	Yes	No
Perlman et al. Journal of Invertebrate Pathology 2010, 103(3):150-155 https://doi.org/10.1016/j.jip.2009.12.009	Cybaeus paralypropriapus	Arachnida	USA: OR	16S rRNA and gyrB screening	n.r.	Yes	No	Yes	No
Perlman et al. Journal of Invertebrate Pathology 2010, 103(3):150-155 https://doi.org/10.1016/j.jip.2009.12.009	Cybaeus penedentatus	Arachnida	USA: CA	16S rRNA and gyrB screening	n.r.	Yes	No	Yes	No
Perlman et al. Journal of Invertebrate Pathology 2010, 103(3):150-155 https://doi.org/10.1016/j.jip.2009.12.009	Cybaeus reticulatus	Arachnida	Canada: BC	16S rRNA and gyrB screening	n.r.	Yes	No	Yes	No
Perlman et al. Journal of Invertebrate Pathology 2010, 103(3):150-155 https://doi.org/10.1016/j.jip.2009.12.009	Cybaeus sanbruno	Arachnida	USA: CA	16S rRNA and gyrB screening	n.r.	Yes	No	Yes	No
Perlman et al. Journal of Invertebrate Pathology 2010, 103(3):150-155 https://doi.org/10.1016/j.jip.2009.12.009	Cybaeus signifer	Arachnida	Canada: BC	16S rRNA and gyrB screening	n.r.	Yes	No	Yes	No
Perlman et al. Journal of Invertebrate Pathology 2010, 103(3):150-155 https://doi.org/10.1016/j.jip.2009.12.009	Cybaeus somesbar	Arachnida	USA: CA	16S rRNA and gyrB screening	n.r.	Yes	No	Yes	No
Perlman et al. Journal of Invertebrate Pathology 2010, 103(3):150-155 https://doi.org/10.1016/j.jip.2009.12.009	Cybaeus waynei	Arachnida	USA: OR	16S rRNA and gyrB screening	n.r.	Yes	No	Yes	No
Pilgrim et al. Medical and Veterinary Entomology 2021, 35(3):501-506 https://doi.org/10.1111/mve.12517	Culicoides imicola	Insecta	South Africa: Onderstepoort	nested PCR assay	30% (33 specimens)	Yes	No	Yes	No
Pilgrim et al. Medical and Veterinary Entomology 2021, 35(3):501-506 https://doi.org/10.1111/mve.12517	Culicoides sphagnumensis	Insecta	Sweden: Axvalla	nested PCR assay	100% (1 specimen)	Yes	No	Yes	No
Pilgrim et al. Medical and Veterinary Entomology 2021, 35(3):501-506 https://doi.org/10.1111/mve.12517	Culicoides bysta	Insecta	Corsica	nested PCR assay	100% (10 specimens)	Yes	No	Yes	No
Pilgrim et al. Medical and Veterinary Entomology 2021, 35(3):501-506 https://doi.org/10.1111/mve.12517	Culicoides newsteadi N1	Insecta	Corsica	nested PCR assay	75% (4 specimens); 100% (1 specimen)	Yes	No	Yes	No
Pilgrim et al. Medical and Veterinary Entomology 2021, 35(3):501-506 https://doi.org/10.1111/mve.12517	Culicoides newsteadi N2	Insecta	Corsica	nested PCR assay	100% (2 specimens)	Yes	No	Yes	No
Pilgrim et al. Medical and Veterinary Entomology 2021, 35(3):501-506 https://doi.org/10.1111/mve.12517	Culicoides newsteadi N6	Insecta	Corsica	nested PCR assay	42% (12 specimens)	Yes	No	Yes	No
Pilgrim et al. Medical and Veterinary Entomology 2021, 35(3):501-506 https://doi.org/10.1111/mve.12517	Culicoides pulicaris	Insecta	UK: Wolverhampton	nested PCR assay	7% (15 specimens)	Yes	No	Yes	No
Pilgrim et al. Medical and Veterinary Entomology 2021, 35(3):501-506 https://doi.org/10.1111/mve.12517	Culicoides punctatus	Insecta	Sweden: Torsås; UK: Luton, Wolverhampton	nested PCR assay	80% (25 specimes); 100% (2 specimens); 100% (5 specimens)	Yes	No	Yes	No
Pilgrim et al. Medical and Veterinary Entomology 2021, 35(3):501-506 https://doi.org/10.1111/mve.12517	Culicoides achrayi	Insecta	Sweden: Axvalla	nested PCR assay	100% (1 specimen)	Yes	No	Yes	No
Pilgrim et al. Parasites Vectors 2021, 14(1):100 https://doi.org/10.1186/s13071-020-04568-3	Culicoides imicola	Insecta	South Africa	PCR assay	10/33 individuals	Yes	No	No	No
Provencher et al. Annals of the Entomological Society of America 2005, 98(5):629-635 https://doi.org/10.1603/0013-8746(2005)098[0629:PITANC]2.0.CO;2	Aspidiotus nerii	Insecta	Italy; USA: FL, CA; New Zealand	PCR assay	34/92	Yes	Yes (parthenogenesis)	No	No
Ros & Breeuwer Heredity 2009, 102(4):413-422 https://doi.org/10.1038/hdy.2009.4	Bryobia sarothamni	Arachnida	France	16S rRNA screening; cross experiments	59% double infection with Wolbachia & 2% single infection (FR16); 89% double infection with Wolbachia (FR21)	Yes	Yes (CI)	Yes	Yes
Ros et al. BMC Microbiology 2012, 12(1):S13 https://doi.org/10.1186/1471-2180-12-S1-S13	Bryobia rubrioculus	Arachnida	Austria, France, Netherlands, Poland, South Africa, USA, China	16S rRNA and gyrB screening	n.r.	Yes	No (absence of evidence is not proof)	No	No
Ros et al. BMC Microbiology 2012, 12(1):S13 https://doi.org/10.1186/1471-2180-12-S1-S13	Bryobia sarothamni	Arachnida	Austria, France, Netherlands, Poland, South Africa, USA, China	16S rRNA and gyrB screening	n.r.	Yes	No (absence of evidence is not proof)	No	No
Ros et al. BMC Microbiology 2012, 12(1):S13 https://doi.org/10.1186/1471-2180-12-S1-S13	Petrobia harti	Arachnida	Austria, France, Netherlands, Poland, South Africa, USA, China	16S rRNA and gyrB screening	n.r.	Yes	No (absence of evidence is not proof)	No	No
Ros et al. BMC Microbiology 2012, 12(1):S13 https://doi.org/10.1186/1471-2180-12-S1-S13	Tetranychus urticae	Arachnida	Austria, France, Netherlands, Poland, South Africa, USA, China	16S rRNA and gyrB screening	n.r.	Yes	No (absence of evidence is not proof)	No	No
Sacchi et al. Tissue and Cell 2008, 40(4):231-242 https://doi.org/10.1016/j.tice.2007.12.005	Scaphoideus titanus	Insecta	Italy	PCR assay and TEM	30/30	Yes	No	Yes	No
Sakamoto et al. Journal of Economic Entomology 2019, 112(2):883-893 https://doi.org/10.1093/jee/toy354	Oligonychus castaneae	Arachnida	Japan	16S rRNA screening	250/450	Yes	No	No	No
Santos-Garcia et al. Genome Biology and Evolution 2014, 6(4):1013-1030 https://doi.org/10.1093/gbe/evu077	Bemisia tabaci	Insecta	laboratory culture	cBtQ1 genome	n.r.	Yes	No	Yes	No
Schön et al. Molecular Phylogenetics and Evolution 2019, 130:406-415 https://doi.org/10.1016/j.ympev.2018.09.008	Cypridopsis vidua	Ostracoda (subphylum: crustacea)	Belgium	16S rRNA phylogenetic analysis	5/9 specimens	No	No	No	No
Schön et al. Molecular Phylogenetics and Evolution 2019, 130:406-415 https://doi.org/10.1016/j.ympev.2018.09.008	Cytherissa lacustris	Ostracoda (subphylum: crustacea)	UK	16S rRNA phylogenetic analysis	4/4 specimens	No	No	No	No
Schön et al. Molecular Phylogenetics and Evolution 2019, 130:406-415 https://doi.org/10.1016/j.ympev.2018.09.008	Darwinula stevensoni	Ostracoda (subphylum: crustacea)	Belgium; Spain	16S rRNA phylogenetic analysis	10/37 specimens	No	No	No	No
Schön et al. Molecular Phylogenetics and Evolution 2019, 130:406-415 https://doi.org/10.1016/j.ympev.2018.09.008	Herpetocypris chevreuxi	Ostracoda (subphylum: crustacea)	Belgium	16S rRNA phylogenetic analysis	4/4 specimens	No	No	No	No
Schön et al. Molecular Phylogenetics and Evolution 2019, 130:406-415 https://doi.org/10.1016/j.ympev.2018.09.008	Heterocypris nov. spec.1	Ostracoda (subphylum: crustacea)	Italy	16S rRNA phylogenetic analysis	2/7 specimens	No	No	No	No
Schön et al. Molecular Phylogenetics and Evolution 2019, 130:406-415 https://doi.org/10.1016/j.ympev.2018.09.008	Heterocypris nov. spec.2	Ostracoda (subphylum: crustacea)	Italy	16S rRNA phylogenetic analysis	1/23 specimens	No	No	No	No
Schön et al. Molecular Phylogenetics and Evolution 2019, 130:406-415 https://doi.org/10.1016/j.ympev.2018.09.008	Heterocypris salina	Ostracoda (subphylum: crustacea)	Greece	16S rRNA phylogenetic analysis	1/1 specimens	No	No	No	No
Schön et al. Molecular Phylogenetics and Evolution 2019, 130:406-415 https://doi.org/10.1016/j.ympev.2018.09.008	Vestalenula cornelia	Ostracoda (subphylum: crustacea)	Japan	16S rRNA phylogenetic analysis	2/2 specimens	No	No	No	No
Schön et al. Molecular Phylogenetics and Evolution 2019, 130:406-415 https://doi.org/10.1016/j.ympev.2018.09.008	Vestalenula paglioli	Ostracoda (subphylum: crustacea)	Brazil	16S rRNA phylogenetic analysis	2/2 specimens	No	No	No	No
Schön et al. Molecular Phylogenetics and Evolution 2019, 130:406-415 https://doi.org/10.1016/j.ympev.2018.09.008	Eucypris virens	Ostracoda	Belgium; France; Italy; Croatia; Spain; Greece; Poland; Latvia; Tunesia; Morocco; UK; Bulgaria; Romania; Slovakia; Turkey; Germany	16S rRNA amplicon sequencing	36/129 specimens	No	No	No	No
Schön et al. Molecular Phylogenetics and Evolution 2019, 130:406-415 https://doi.org/10.1016/j.ympev.2018.09.008	Heterocypris incongruens	Ostracoda	Germany; Belgium; Portugal; Greece; Italy; Turkey; Scotland	16S rRNA amplicon sequencing	51/51 specimens	No	No	No	No
Shepherd et al. Nematologica 1973, 19(1):31-34 https://doi.org/10.1163/187529273X00060	Heterodera goettingiana	Secernentea	UK	Microscopy morphological analysis	n.r.	No	No	No	No
Shepherd et al. Nematologica 1973, 19(1):31-34 https://doi.org/10.1163/187529273X00060	Heterodera rostochiensis	Secernentea	Bolivia	Microscopy morphological analysis	n.r.	No	No	No	No
Showmaker et al. Genome Announcements 2018, 6(26):e00624-18 https://doi.org/10.1128/genomea.00624-18	Heterodera glycines	Secernentea	greenhouse culture	cHgTN10 genome	n.r.	No	No	No	No
Siozios et al. PeerJ 2019, 7:e6448 https://doi.org/10.7717/peerj.6448	Culicoides punctatus	Insecta	UK	cCpun genome	n.r.	Yes	No	No	No
Sirviö & Pamilo BMC Evolutionary Biology 2010, 10:335 https://doi.org/10.1186/1471-2148-10-335	Formica cinerea	Insecta	Finland	16S rRNA screening	1.1% of individuals and 3.8% of nests	No	No	No	No
Skaljac et al. Insects 2017, 8(4): 113 https://doi.org/10.3390/insects8040113	Trialeurodes vaporariorum	Insecta	Montenegro	Diagnostic PCR (16S rRNA), confirmed with cloning and sequencing	0.35	yes	no	no	no
Skaljac et al. Insects 2017, 8(4): 113 https://doi.org/10.3390/insects8040113	Siphoninus phillyreae	Insecta	Croatia	Diagnostic PCR (16S rRNA), confirmed with cloning and sequencing	5-70%	yes	no	no	no
Sourassou et al. Experimental and Applied Acarology 2014, 64:207-221 https://doi.org/10.1007/s10493-014-9820-0	Neoseiulus paspalivorus	Arachnida	Ghana	16S rRNA screening	n.r.	Yes	Yes (CI)	No	No
Stefanini & Duron Journal of Evolutionary Biology 2012, 25(8):1521-1530 doi:10.1111/j.1420-9101.2012.02535.x	Holocnemus pluchei	Arachnida	France, Corsica, Spain, Crete, Israel and Jordan	16S rRNA and gyrB sequencing	7% - 86% prevalence	Yes	No - Cardinium does not impact sex ratio, couldn't test CI	No	No; Cardinium does not alter body size or fecundity
Stouthamer et al. J Microbiological Methods 2018, 151: 16-19. https://doi.org/10.1016/j.mimet.2018.05.013	Encarsia partenopea (formerly E. inaron)	Insecta	Italy (lab culutre)	PacBio sequencing (revealed cryptic strain cEina3)	n.r.	No	No	No	No
Stouthamer (2018), Ph.D. Thesis, The University of Arizona, AZ, USA	Encarsia hispida	Insecta	USA: CA	cEhis1 genome	n.r.	Yes	Yes (parthenogenesis)	No	No
Stouthamer (2018), Ph.D. Thesis, The University of Arizona, AZ, USA	Encarsia partenopea (formerly E. inaron)	Insecta	Italy	cEina2 and cEina3 genome	n.r.	Yes	Yes (CI)	No	No
Stouthamer (2018), Ph.D. Thesis, The University of Arizona, AZ, USA	Encarsia tabacivora	Insecta	Brazil	cEper2 genome	n.r.	Yes	Yes (parthenogenesis)	No	No
Tarlachkov et al. International Journal of Molecular Science 2023, 24(3):2905 https://doi.org/10.3390/ijms24032905	Cactodera rosae	Secernentea	Mexico	16S rRNA and gyrB screening	n.r.	No	No	Yes	No
Tarlachkov et al. International Journal of Molecular Science 2023, 24(3):2905 https://doi.org/10.3390/ijms24032905	Cactodera sp.	Secernentea	Mexico	16S rRNA and gyrB screening	n.r.	No	No	Yes	No
Tarlachkov et al. International Journal of Molecular Science 2023, 24(3):2905 https://doi.org/10.3390/ijms24032905	Globodera rostochiensis	Secernentea	Bolivia	16S rRNA and gyrB screening	n.r.	No	No	Yes	No
Tarlachkov et al. International Journal of Molecular Science 2023, 24(3):2905 https://doi.org/10.3390/ijms24032905	Heterodera avenae	Secernentea	Tunisia	16S rRNA and gyrB screening	n.r.	No	No	Yes	No
Tarlachkov et al. International Journal of Molecular Science 2023, 24(3):2905 https://doi.org/10.3390/ijms24032905	Heterodera goettingiana	Secernentea	France	16S rRNA and gyrB screening	n.r.	No	No	Yes	No
Tarlachkov et al. International Journal of Molecular Science 2023, 24(3):2905 https://doi.org/10.3390/ijms24032905	Heterodera humuli	Secernentea	Russia	cHhum Genome, 16S and gyrB screening	n.r.	No	No	Yes	No
Tarlachkov et al. International Journal of Molecular Science 2023, 24(3):2905 https://doi.org/10.3390/ijms24032905	Heterodera latipons	Secernentea	Turkey	16S rRNA and gyrB screening	n.r.	No	No	Yes	No
Tarlachkov et al. International Journal of Molecular Science 2023, 24(3):2905 https://doi.org/10.3390/ijms24032905	Heterodera mediterranea	Secernentea	Spain	16S rRNA and gyrB screening	n.r.	No	No	Yes	No
Tarlachkov et al. International Journal of Molecular Science 2023, 24(3):2905 https://doi.org/10.3390/ijms24032905	Heterodera ripae	Secernentea	Russia	16S rRNA and gyrB screening	n.r.	No	No	Yes	No
Tarlachkov et al. International Journal of Molecular Science 2023, 24(3):2905 https://doi.org/10.3390/ijms24032905	Heterodera salixophila	Secernentea	Ukraine	16S rRNA and gyrB screening	n.r.	No	No	Yes	No
Tarlachkov et al. International Journal of Molecular Science 2023, 24(3):2905 https://doi.org/10.3390/ijms24032905	Heterodera sturhani	Secernentea	China	16S rRNA and gyrB screening	n.r.	No	No	Yes	No
Tarlachkov et al. International Journal of Molecular Science 2023, 24(3):2905 https://doi.org/10.3390/ijms24032905	Punctodera chalcoensis	Secernentea	Mexico	16S rRNA and gyrB screening	n.r.	No	No	Yes	No
Vanthournout et al. BMC Evolutionary Biology 2011, 11(1):15 https://doi.org/10.1186/1471-2148-11-15	Oedothorax gibbosus	Arachnida	Belgium	16S rRNA sequencing and diagnostic PCR	n.r.; "fixed"	Yes	No	No	No
Vivero et al. Scientific Reports 2019, 9(1):17746 https://doi.org/10.1038/s41598-019-53769-z	Lutzomyia evansi	Insecta	Colombia	16S rRNA screening	3/4 (sampled populations)	Yes	No	Yes	No
Vivero-Gomez et al. PLOS Neglected Tropical Diseases 2021, 15(12):e0009942 https://doi.org/10.1371/journal.pntd.0009942	Micropygomyia cayennensis	Insecta	Colombia	16S rRNA screening	11/24 individuals	No	No	No	No
Vivero-Gomez et al. PLOS Neglected Tropical Diseases 2021, 15(12):e0009942 https://doi.org/10.1371/journal.pntd.0009942	Pintomyia evansi	Insecta	Colombia	16S rRNA screening	1/80 individuals	No	No	No	No
Vivero-Gomez et al. PLOS Neglected Tropical Diseases 2021, 15(12):e0009942 https://doi.org/10.1371/journal.pntd.0009942	Psathyromyia shannoni	Insecta	Colombia	16S rRNA screening	3/12 individuals	No	No	No	No
Vivero-Gomez et al. PLOS Neglected Tropical Diseases 2021, 15(12):e0009942 https://doi.org/10.1371/journal.pntd.0009942	Trichopygomyia triramula	Insecta	Colombia	16S rRNA screening	1/2 individuals	No	No	No	No
Walsh et al. Nematologica 1983, 29(2): 227-239 https://doi.org/10.1163/187529283X00474	Globodera rostochiensis	Secernentea	Bolivia	Microscopy (TEM)	n.r.	No	No	No	No
Wang et al. Entomological News 2020, 129(3):230-243 https://doi.org/10.3157/021.129.0302	Chilo suppressalis	Insecta	China	Diagnostic PCR, confirmed with cloning and sequencing	20/238 (pooled locations)	yes	No	No	No
Wang et al. J of Economic Entomology, 2008 101(5) : 1711-1717 https://doi.org/10.1093/jee/101.5.1711	Liposcelis bostrychophila	Insecta	China	16S rRNA screening	n.r.	Yes	No (PI)	Yes	Yes; Removal of Cardinium reduces survivorship, fecundity, and overall fitness
Wasala et al. Applied Microbiology 2023, 3(4):1229-1248 https://doi.org/10.3390/applmicrobiol3040085	Heterodera glycines	Secernentea	US:AL/MO	Metagenome assembly/skimming	Strong evidence in 1/12 nematode species, 1/52 populations	No	No	No	No
Wasala et al. Frontiers in Microbiology 2019, 10:964 https://doi.org/10.3389/fmicb.2019.00964	Pratylenchus penetrans	Adenophorea	USA: CA, OR, WA	16S rRNA screening	2/32 (populations)	Yes	No	No	No
Weeks et al. Proceedings of the Royal Society B: Biological Sciences 2003, 270(1526):1857-1865 https://doi.org/10.1098/rspb.2003.2425	Aphytis lingnanensis	Insecta	USA: CA	16S rRNA screening	n.r.	Yes	No	Yes	No
Weeks et al. Proceedings of the Royal Society B: Biological Sciences 2003, 270(1526):1857-1865 https://doi.org/10.1098/rspb.2003.2425	Aphytis sp. 3	Insecta	USA: CA	16S rRNA screening	n.r.	Yes	No	Yes	No
Weeks et al. Proceedings of the Royal Society B: Biological Sciences 2003, 270(1526):1857-1865 https://doi.org/10.1098/rspb.2003.2425	Aphytis sp. 4	Insecta	USA: CA	16S rRNA screening	n.r.	Yes	No	Yes	No
Weeks et al. Proceedings of the Royal Society B: Biological Sciences 2003, 270(1526):1857-1865 https://doi.org/10.1098/rspb.2003.2425	Aspidiotus nerii	Insecta	USA: CA	16S rRNA screening	n.r.	Yes	No	Yes	No
Weeks et al. Proceedings of the Royal Society B: Biological Sciences 2003, 270(1526):1857-1865 https://doi.org/10.1098/rspb.2003.2425	Balaustium sp.	Arachnida	USA: CA	16S rRNA screening	n.r.	Yes	No	Yes	No
Weeks et al. Proceedings of the Royal Society B: Biological Sciences 2003, 270(1526):1857-1865 https://doi.org/10.1098/rspb.2003.2425	Bemisia tabaci	Insecta	USA: CA	16S rRNA screening	n.r.	Yes	No	Yes	No
Weeks et al. Proceedings of the Royal Society B: Biological Sciences 2003, 270(1526):1857-1865 https://doi.org/10.1098/rspb.2003.2425	Brevipalpus obovatus	Arachnida	USA: CA	16S rRNA screening	n.r.	Yes	No	Yes	No
Weeks et al. Proceedings of the Royal Society B: Biological Sciences 2003, 270(1526):1857-1865 https://doi.org/10.1098/rspb.2003.2425	Brevipalpus phoenicis	Arachnida	USA: CA	16S rRNA screening	n.r.	Yes	No	Yes	No
Weeks et al. Proceedings of the Royal Society B: Biological Sciences 2003, 270(1526):1857-1865 https://doi.org/10.1098/rspb.2003.2425	Dicranotropis hamata	Insecta	USA: CA	16S rRNA screening	n.r.	Yes	No	Yes	No
Weeks et al. Proceedings of the Royal Society B: Biological Sciences 2003, 270(1526):1857-1865 https://doi.org/10.1098/rspb.2003.2425	Encarsia lutea	Insecta	USA: CA	16S rRNA screening	n.r.	Yes	No	Yes	No
Weeks et al. Proceedings of the Royal Society B: Biological Sciences 2003, 270(1526):1857-1865 https://doi.org/10.1098/rspb.2003.2425	Encarsia sp. 2	Insecta	USA: CA	16S rRNA screening	n.r.	Yes	No	Yes	No
Weeks et al. Proceedings of the Royal Society B: Biological Sciences 2003, 270(1526):1857-1865 https://doi.org/10.1098/rspb.2003.2425	Encarsia sp. 3	Insecta	USA: CA	16S rRNA screening	n.r.	Yes	No	Yes	No
Weeks et al. Proceedings of the Royal Society B: Biological Sciences 2003, 270(1526):1857-1865 https://doi.org/10.1098/rspb.2003.2425	Encarsiella noyessi	Insecta	USA: CA	16S rRNA screening	n.r.	Yes	No	Yes	No
Weeks et al. Proceedings of the Royal Society B: Biological Sciences 2003, 270(1526):1857-1865 https://doi.org/10.1098/rspb.2003.2425	Metaseiulus occidentalis	Arachnida	USA: CA	16S rRNA screening	n.r.	Yes	No	Yes	No
Weeks et al. Proceedings of the Royal Society B: Biological Sciences 2003, 270(1526):1857-1865 https://doi.org/10.1098/rspb.2003.2425	Oppiella nova	Arachnida	USA: CA	16S rRNA screening	n.r.	Yes	No	Yes	No
Weeks et al. Proceedings of the Royal Society B: Biological Sciences 2003, 270(1526):1857-1865 https://doi.org/10.1098/rspb.2003.2425	Petrobia harti	Arachnida	USA: CA	16S rRNA screening	n.r.	Yes	No	Yes	No
WELLCOME SANGER INSTITUTE, Tree of Life, Wellcome Genome Campus, Hinxton CB10 1SA, United Kingdom (2024). Isolate: 248ce136-065e-44ec-812d-2cec7f8cc098.	Philonthus spinipes	Insecta	United Kingdom	Genome sequencing	n.r.	No	No	No	No
WELLCOME SANGER INSTITUTE, Tree of Life, Wellcome Genome Campus, Hinxton CB10 1SA, United Kingdom (2024). Isolate: 54697.	Tipula unca	Insecta	United Kingdom	Genome sequencing	n.r.	No	No	No	No
White et al. Heredity 2009, 102(5):483-489 https://doi.org/10.1038/hdy.2009.5	Encarsia inaron	Insecta	USA: AZ	Experimental crosses	n.r.	Yes	No	No	No
White et al. Microbial Ecology 2020, 79:472-481 https://doi.org/10.1007/s00248-019-01411-w	Agyneta unimaculata	Arachnida	USA:KY	16S rRNA screening, diagnostic PCR	1/5 individuals	Yes	No	No	No
White et al. Microbial Ecology 2020, 79:472-481 https://doi.org/10.1007/s00248-019-01411-w	Walckenaeria microspiralis	Arachnida	USA:KY	16S rRNA screening, diagnostic PCR	1/1 individuals	Yes	No	No	No
White et al. Microbial Ecology 2020, 79:472-481 https://doi.org/10.1007/s00248-019-01411-w	Grammonota inornata (Idionella rugosa in paper)	Arachnida	USA:KY	16S rRNA screening, diagnostic PCR	75/75 individuals	Yes	No	No	No
White et al. Microbial Ecology 2020, 79:472-481 https://doi.org/10.1007/s00248-019-01411-w	Mermessus trilobatus	Arachnida	USA:KY	16S rRNA screening, diagnostic PCR	1/66 individuals	Yes	No	No	No
Wu and Hoy Journal of Invertebrate Pathology 2012, 110(3):359-365 https://doi.org/10.1016/j.jip.2012.03.027	Metaseiulus occidentalis	Arachnida	laboratory culture	crossing experiments	n.r.	Yes	Yes (CI)	No	No
Xie et al. Applied Entomology and Zoology 2010, 45(3):417-423 https://doi.org/10.1303/aez.2010.417	Tetranychus cinnabarinus	Arachnida	China	16S rRNA screening; cross experiments	n.r.	Yes	Yes (CI)	No	No
Xie et al. Systematic and Applied Acarology 2016, 21(9):1161-1173 https://doi.org/10.11158/saa.21.9.1	Tetranychus urticae	Arachnida	laboratory culture	16S rRNA screening; cross experiments	n.r.	Yes	Yes	Yes	Yes (positive fecundity effect)
Yushin et al. Nematology 2022, 24(9):1073-1083 https://doi.org/10.1163/15685411-bja10192	Bursaphelenchus mucronatus	Secernentea	Russia	microscopy (TEM)	n.r.	Yes	No, but is present in testes and authors suggest CI	No	No
Zchori-Fein & Perlman Molecular Ecology 2004, 13(7):2009-2016 https://doi.org/10.1111/j.1365-294X.2004.02203.x	Aphytis sp.	Insecta	laboratory culture	16S rRNA screening	n.r.	Yes	No	No	No
Zchori-Fein & Perlman Molecular Ecology 2004, 13(7):2009-2016 https://doi.org/10.1111/j.1365-294X.2004.02203.x	Aspidiotus nerii	Insecta	laboratory culture	16S rRNA screening	n.r.	Yes	No	No	No
Zchori-Fein & Perlman Molecular Ecology 2004, 13(7):2009-2016 https://doi.org/10.1111/j.1365-294X.2004.02203.x	Encarsia perganidella	Insecta	laboratory culture	16S rRNA screening	n.r.	Yes	No	No	No
Zchori-Fein & Perlman Molecular Ecology 2004, 13(7):2009-2016 https://doi.org/10.1111/j.1365-294X.2004.02203.x	Marietta sp.	Insecta	laboratory culture	16S rRNA screening	n.r.	Yes	No	No	No
Zchori-Fein & Perlman Molecular Ecology 2004, 13(7):2009-2016 https://doi.org/10.1111/j.1365-294X.2004.02203.x	Plagiomerus diaspidis	Insecta	laboratory culture	16S rRNA screening	n.r.	Yes	No	No	No
Zchori-Fein et al. International Journal of Systematic and Evolutionary Microbiology 2004, 54(3):961-968 https://doi.org/10.1099/ijs.0.02957-0	Encarsia hispida	Insecta	laboratory culture (USA: CA)	16S rRNA and gyrB screening, microscopy	n.r.	Yes	Yes (PI)	No	No
Zchori-Fein et al. Proceedings of the National Academy of Sciences 2001, 98(22):12555-12560 https://doi.org/10.1073/pnas.221467498	Encarsia berlesei	Insecta	laboratory culture (collection - Italy)	16S rRNA, microscopy	n.r.	Yes	Maybe (unconfirmed PI)	No	No
Zchori-Fein et al. Proceedings of the National Academy of Sciences 2001, 98(22):12555-12560 https://doi.org/10.1073/pnas.221467498	Encarsia citrina	Insecta	laboratory culture (collection - Italy)	16S rRNA, microscopy	n.r.	Yes	Maybe (unconfirmed PI)	No	No
Zchori-Fein et al. Proceedings of the National Academy of Sciences 2001, 98(22):12555-12560 https://doi.org/10.1073/pnas.221467498	Encarsia hispida	Insecta	laboratory culture (collection - Spain)	16S rRNA, microscopy	n.r.	Yes	Maybe (unconfirmed PI)	No	No
Zchori-Fein et al. Proceedings of the National Academy of Sciences 2001, 98(22):12555-12560 https://doi.org/10.1073/pnas.221467498	Encarsia tabacivora (formerly E. pergandiella)	Insecta	laboratory culture (collection - Brazil)	16S rRNA, microscopy	n.r.	Yes	Maybe (unconfirmed PI)	No	No
Zchori-Fein et al. Proceedings of the National Academy of Sciences 2001, 98(22):12555-12560 https://doi.org/10.1073/pnas.221467498	Encarsia suzannae (formerly E. pergandiella)	Insecta	laboratory culture (collection - USA: TX)	16S rRNA, microscopy	n.r.	Yes	No	No	No
Zchori-Fein et al. Proceedings of the National Academy of Sciences 2001, 98(22):12555-12560 https://doi.org/10.1073/pnas.221467498	Encarsia perniciosi	Insecta	laboratory culture (collection - USA: CA)	16S rRNA, microscopy	n.r.	Yes	Maybe (unconfirmed PI)	No	No
Zchori-Fein et al. Proceedings of the National Academy of Sciences 2001, 98(22):12555-12560 https://doi.org/10.1073/pnas.221467498	Encarsia protransvena	Insecta	USA: CA	16S rRNA, microscopy	n.r.	Yes	Maybe (unconfirmed PI)	No	No
Zeng et al. BMC Genomics 2018, 19(1):688 https://doi.org/10.1186/s12864-018-5078-y	Sogatella furcifera	Insecta		cSfur genome	n.r.	Yes	No	Yes	maybe
Zhang et al. Environmental Entomology 2012, 41(4):833-840 https://doi.org/10.1603/EN12078	Sogatella furcifera	Insecta	China	PCR and cross experiments	n.r.	Yes	Yes (CI)	Yes	No
Zhang et al. Insect Science 2013, 20(3):329-334 https://doi.org/10.1111/j.1744-7917.2012.01537.x	Laodelphax striatellus	Insecta	China	Multilocus sequence typing, restriction fragment length polymorphism, 16S screening	2/240	Yes	No	No	No
Zhang et al. Insect Science 2013, 20(3):329-334 https://doi.org/10.1111/j.1744-7917.2012.01537.x	Nilaparvata lugens	Insecta	Vietnam, china	Multilocus sequence typing, restriction fragment length polymorphism, 16S screening	3/365	Yes	No	No	No
Zhang et al. Insect Science 2013, 20(3):329-334 https://doi.org/10.1111/j.1744-7917.2012.01537.x	Sogatella furcifera	Insecta	China	Multilocus sequence typing, restriction fragment length polymorphism, 16S screening	105/234	Yes	No	No	No
Zhang et al. Systematic and Applied Acarology 2016, 21(7):978-990 https://doi.org/10.11158/saa.21.7.11	Panonychus ulmi	Arachnida	Switzerland	Unpublished 16S rRNA	n.r.	Yes	No	No	No
Zhang et al. Sci Rep 2016, 6: 27900 https://doi.org/10.1038/srep27900	Tetranychus kanzawai	Arachnida	China	PCR assay and sequencing	4/12 specimens	Yes	No	No	No
Zhang et al. Sci Rep 2016, 6: 27900 https://doi.org/10.1038/srep27900	Amphetetranychus viennensis	Arachnida	China	PCR assay and sequencing	51/72 specimens	Yes	No	No	No
Zhang et al. Sci Rep 2016, 6: 27900 https://doi.org/10.1038/srep27900	Petrobia harti	Arachnida	China	PCR assay and sequencing	9/12 specimens	Yes	No	No	No
Zhang et al. Sci Rep 2016, 6: 27900 https://doi.org/10.1038/srep27900	Tetranycus phaselus	Arachnida	China	PCR assay and sequencing	8/12 specimens	Yes	No	No	No
Zhang et al. Sci Rep 2016, 6: 27900 https://doi.org/10.1038/srep27900	Tetranychus truncatus	Arachnida	China	PCR assay and sequencing	96/139 specimens	Yes	No	No	No
Zhang et al. Sci Rep 2016, 6: 27900 https://doi.org/10.1038/srep27900	Tetranychus urticae	Arachnida	China	PCR assay and sequencing	23/24 specimens	Yes	No	No	No
Zhao et al. Environmental Entomology 2013, 42(3):445-452 https://doi.org/10.1603/EN12354	Tetranychus truncates	Arachnida	China	16S rRNA screening; cross experiments	n.r.	Yes	No (not Cardinium alone, only in double infections with Wolbachia)	Yes	Yes (positive fecundity effect)
Zhao et al. PLOS ONE 2013, 8(1):e54964 https://doi.org/10.1371/journal.pone.0054964	Tetranychus phaselus	Arachnida	laboratory culture (collection - China)	16S rRNA screening, cross experiments	No single infections	Yes	No (not Cardinium alone, only in double infections with Wolbachia)	Yes	Yes (positive fecundity effect)
Zhu et al. Current Microbiology 2012, 65(5):516-523 https://doi.org/10.1007/s00284-012-0190-8	Tetranychus piercei	Arachnida	China	16S rRNA and gyrB, cross experiments	n.r.	Yes	Yes (CI)	No	No
