# Supplementary material for: The ecology, evolution, and physiology of Cardinium: a widespread heritable endosymbiont of invertebrates
Source: FEMS Microbiol Rev. 2025 Jul 24;49:fuaf031. doi: 10.1093/femsre/fuaf031 (PMC12342168; doi:10.1093/femsre/fuaf031)
Supplement: fuaf031_Supplemental_Files [file fuaf031_supplemental_files.zip › SupplementaryTableS2_Cardinium_genomes_ANIb_final.xlsx]

## Sheet: ANIb_percent
Supplementary Table S2a: Comparison of average nucleotide identities (%) between Cardinium genomes with <200 contigs*
	CanCar (GCA_004300865.1)	cBtQ1 (GCA_000689375.1)	cCpun (GCA_004354815.1)	cDfar (GCA_007559345.1)	cEper1 (GCA_000304455.1)	cHgTN10 (GCA_003176915.1)	cHhum (GCA_028766965.1)	cOegib-Wal (GCA_936981045.1)	cPpe (GCA_003788695.1)	cSfur (GCA_003351905.1)	DF (GCA_025268635.1)	icPhiSpin1 (GCA_964030745.1)	idTipUnca1 (GCA_964020025.1)	JH06282023_2 (GCA_030441515.1)	JH06282024_1 (GCA_036541165.1)	JH06282024_2 (GCA_036541185.1)	TP (GCA_025215055.1)
CanCar (GCA_004300865.1)		99.87	71.88	79.24	90.14	70.93	71.12	80.54	74.21	78.28	79.24	78.87	72.78	78.33	78.25	78.19	78.24
cBtQ1 (GCA_000689375.1)	99.86		71.92	79.29	90.15	71.12	71.51	80.43	74.02	78.09	79.29	78.9	72.78	78.25	78.14	78.15	78.05
cCpun (GCA_004354815.1)	71.66	71.68		72.01	71.88	69.71	69.87	72.26	72.86	71.29	72.01	71.7	77.44	71.53	71.75	71.63	71.56
cDfar (GCA_007559345.1)	78.64	78.58	72.89		78.31	71.1	71.2	82.61	73.76	81.63	99.82	80.85	72.46	81.51	81.08	81.42	81.31
cEper1 (GCA_000304455.1)	90.33	90.42	72.2	79.53		71.16	71.08	80.28	74.16	78.37	79.53	79.28	72.63	78.65	78.43	78.43	78.66
cHgTN10 (GCA_003176915.1)	70.44	70.44	68.26	69.98	69.95		93.34	70.72	70.21	70.01	69.97	69.79	68.71	70.05	69.86	70.07	69.82
cHhum (GCA_028766965.1)	70.57	70.59	69.21	70.48	70.33	94.04		71	70.84	70.47	70.48	70.49	69.31	70.41	70.24	70.53	70.24
cOegib-Wal (GCA_936981045.1)	80.48	80.46	72.19	83.56	80.66	72.53	72.09		75.27	82.53	83.57	83.84	74.49	82.57	82.47	82.38	82.45
cPpe (GCA_003788695.1)	74.35	74.36	72.78	74.66	74.3	71.75	71.61	75.83		73.79	74.62	74.57	73.68	73.92	73.9	73.93	73.9
cSfur (GCA_003351905.1)	78.21	78.2	71.28	81.36	77.92	70.59	70.73	82	73.61		81.34	80.13	71.98	91.64	91.1	91.04	91.29
DF (GCA_025268635.1)	78.54	78.53	72.61	99.96	78.18	70.86	71.04	82.77	73.73	81.6		80.99	72.52	81.3	81.06	81.26	81.27
icPhiSpin1 (GCA_964030745.1)	78.11	78.15	71.71	81.11	78.37	70.93	70.98	82.96	73.83	79.86	81.11		72.47	80.16	80.18	79.95	80.09
idTipUnca1 (GCA_964020025.1)	72.8	72.78	77.63	74	72.81	70.15	69.93	73.44	73.95	73.31	73.95	73.11		73.1	73.06	73.05	73.22
JH06282023_2 (GCA_030441515.1)	77.8	77.82	71.38	81.43	77.99	70.83	71.01	81.74	73.45	91.45	81.41	80.49	71.83		98.57	99.06	98.59
JH06282024_1 (GCA_036541165.1)	77.8	77.82	71.65	81.32	77.87	70.77	70.72	81.97	73.52	91.06	81.29	80.42	71.99	98.57		97.9	98.4
JH06282024_2 (GCA_036541185.1)	77.92	77.91	71.51	81.76	78.35	71.08	71.17	81.79	73.33	91.42	81.75	80.43	72.06	99.64	98.51		98.74
TP (GCA_025215055.1)	77.93	77.93	71.4	80.8	78.18	70.57	70.68	81.86	73.62	91.77	80.78	80.33	72.25	99.57	99.12	99.26
*Values were calculated via ANIb on the JSpecies WebServer: https://jspecies.ribohost.com/jspeciesws/

## Sheet: Align_percent
Supplementary Table S2b: Alignment percentages from ANI comparison of Cardinium genomes with <200 contigs*
	CanCar (GCA_004300865.1)	cBtQ1 (GCA_000689375.1)	cCpun (GCA_004354815.1)	cDfar (GCA_007559345.1)	cEper1 (GCA_000304455.1)	cHgTN10 (GCA_003176915.1)	cHhum (GCA_028766965.1)	cOegib-Wal (GCA_936981045.1)	cPpe (GCA_003788695.1)	cSfur (GCA_003351905.1)	DF (GCA_025268635.1)	icPhiSpin1 (GCA_964030745.1)	idTipUnca1 (GCA_964020025.1)	JH06282023_2 (GCA_030441515.1)	JH06282024_1 (GCA_036541165.1)	JH06282024_2 (GCA_036541185.1)	TP (GCA_025215055.1)
CanCar (GCA_004300865.1)	*	94.34	44.8	54.02	72.26	38.97	38.4	55.98	41.33	56.23	54.02	58.67	49.95	54.03	54.34	52.99	50.33
cBtQ1 (GCA_000689375.1)	96.12	*	44.29	54.86	72.77	39.43	39.07	58.26	42.27	56.79	54.88	59.95	50.62	53.17	53.88	52.75	51.21
cCpun (GCA_004354815.1)	36.63	36.65	*	37.63	37.47	31.85	31.51	36.05	34.14	37.31	37.65	38.41	48.73	36.62	37.04	35.96	34.08
cDfar (GCA_007559345.1)	38.01	37.84	32.47	*	45.69	28.54	29.82	37	29.91	52.47	97.56	45.55	31.94	50.25	52.97	50.34	44.35
cEper1 (GCA_000304455.1)	72.47	72.02	46.43	58.04	*	40.44	38.84	57.26	44.12	58.87	58	58.51	46.81	60.22	60.43	59.02	54.47
cHgTN10 (GCA_003176915.1)	34.27	34.37	38.06	38.82	36	*	75.55	32.36	39.8	36.51	38.92	38.72	37.27	36.57	36.9	36.25	34.29
cHhum (GCA_028766965.1)	37.2	37.11	38.42	40.41	38.53	80.99	*	36.42	40.46	37.56	40.42	39.6	38.68	37.87	38.27	37.14	34.8
cOegib-Wal (GCA_936981045.1)	51.3	51.44	38.34	47.16	52.25	34.94	32.31	*	38.86	50.46	47.18	51.24	41.07	51.05	49.2	48.45	45.6
cPpe (GCA_003788695.1)	33.82	33.9	33.46	33.86	34.44	32.53	31.97	33.35	*	33.11	34.03	34.53	34.52	33.53	34.06	32.98	31.51
cSfur (GCA_003351905.1)	49.75	49.84	40.34	57.11	52.24	34.81	34.4	50.98	37.99	*	57.13	55.2	41.2	71.33	71.48	71.06	64.58
DF (GCA_025268635.1)	39.63	39.51	34.13	98.56	46.58	29.43	30.62	38.68	30.36	53.64	*	47.75	33.5	52.46	54.34	52.17	45.8
icPhiSpin1 (GCA_964030745.1)	52.29	52.34	42.24	56.7	52.41	37.68	36.43	51.48	40.32	55.53	56.67	*	43.04	54.43	55.47	54.15	51.36
idTipUnca1 (GCA_964020025.1)	42.37	42.47	48.4	33.71	40.78	28.94	30.35	39.67	30.01	32.57	33.79	42.66	*	31.61	32.03	31.34	29.82
JH06282023_2 (GCA_030441515.1)	51.88	51.8	41.8	60.43	55.77	37.17	36.95	51.95	40.27	75.3	60.53	57.79	42.34	*	91.41	97.7	84.13
JH06282024_1 (GCA_036541165.1)	52.82	52.76	42.06	60.18	56.96	36.44	35.79	52.57	40.46	75	60.2	57.89	42.96	89.68	*	91.35	82.84
JH06282024_2 (GCA_036541185.1)	49.23	49.24	40.11	58.7	53.96	35.15	34.98	50.06	38.96	72.66	58.7	55.57	40.36	93.4	89.09	*	82.86
TP (GCA_025215055.1)	53.73	53.8	43.35	59.06	55.84	37.5	37.39	54.39	40.69	75.41	58.82	58.53	43.6	93.31	92.93	95.89	*
*Values were calculated via ANIb on the JSpecies WebServer: https://jspecies.ribohost.com/jspeciesws/
